# Supplementary material for: KRASG12D drives immunosuppression in lung adenocarcinoma through paracrine signaling
Source: JCI Insight. 2025 Jan 9;10(1):e182228. doi: 10.1172/jci.insight.182228 (PMC11721295; doi:10.1172/jci.insight.182228)
Supplement: Supporting data values [file jciinsight-10-182228-s176.xlsx]

## Sheet: Fig 1B
Animal ID	LC	Sex	DOB	Genotype	Dox	Ad-Cre	Start Dox Date	Ad-Cre Date	Start Date	Death Date	Total wks	Notes		Comparison of Survival Curves			Table Analyzed	Median Survival						Number of families	1
747	4	M	2018-09-18	TetO-KrasG12D;Trp53-LSLR172H/+	+	-	2018-11-30	-	2018-11-30	2019-09-06	40	sacced at 40 weeks study endpoint					Data sets analyzed	A-C						Number of comparisons per family	3
748	4	M	2018-09-18	CCSP-rtTa;Trp53-LSLR172H/+	+	-	2018-11-30	-	2018-11-30	2019-09-06	40	sacced at 40 weeks study endpoint		Log-rank (Mantel-Cox) test (recommended)										Alpha	0.05
806	4	M	2018-10-19	CCSP-rtTa;Trp53-LSLR172H/+	+	-	2018-11-30	-	2018-11-30	2019-08-16	37	Harvested by Kristena, mouse looked sick and stomach nodules looked present, 11% weight loss		Chi square	11.43		ANOVA summary
999	6	M	2019-02-22	CCSP-rtTa;TetO-KrasG12D;Trp53-LSLR172H/+	-	-	-	-	2019-10-16	2020-03-03	37	Sac on 3/3/2020 more than 20% weight loss and scurfy.Harvested for histo, protein and RNA		df	2		F	8.195						Tukey's multiple comparisons test	Mean Diff.	95.00% CI of diff.	Below threshold?	Summary	Adjusted P Value
1008	6	M	2019-02-25	TetO-KrasG12D	+	-	2019-10-16	-	2019-10-16	2020-07-22	40	sacced for 40 week study endpoint		P value	0.0033		P value	0.0008						Control vs. Kras ON	0.7836	-8.633 to 10.20	No	ns	0.978	A-B
1078	6	M	2019-03-19	CCSP-rtTa;TetO-KrasG12D;Trp53-LSLR172H/+	-	-	-	-	2019-10-16	2020-06-19	40	Sac'd on 6/19/2020, 23% weight loss, not walk properly		P value summary	**		P value summary	***						Control vs. Kras ON;p53R172H/+	11.84	4.172 to 19.51	Yes	**	0.0014	A-C
1118	6	M	2019-03-18	CCSP-rtTa;TetO-KrasG12D;Trp53-LSLR172H/+	-	-	-	-	2019-10-16	2020-01-08	40	Sac on 1/8/2020 more than 20% weight loss.Harvested for histo, protein and RNA		Are the survival curves sig different?	Yes		Significant diff. among means (P < 0.05)?	Yes						Kras ON vs. Kras ON;p53R172H/+	11.06	1.862 to 20.25	Yes	*	0.0148	B-C
1163	6	F	2019-04-04	CCSP-rtTa;TetO-KrasG12D;Trp53-LSLR172H/+	-	-	-	-	2019-10-16	2020-07-22	40	sacced for 40 week study endpoint					R squared	0.2432
1269	6	F	2019-05-24	CCSP-rtTa	+	+	2019-10-16	2019-10-16	2019-10-16	2020-07-10	38.2857	Sac on 7/10/20 by Veerin, scruffy, >20% weight loss, harvested for Protein, RNA, Histo, one lobe was full tumor, collected separately for RNA, Protein, Histo		Logrank test for trend (recommended)										Test details	Mean 1	Mean 2	Mean Diff.	SE of diff.	n1	n2	q	DF
1270	6	F	2019-05-24	TetO-KrasG12D	+	+	2019-10-16	2019-10-16	2019-10-16	2020-03-13	21.2857	had scurfy, sick, ate own tail and not walked properly		Chi square	11.15		Brown-Forsythe test							Control vs. Kras ON	32.42	31.64	0.7836	3.901	20	11	0.2841	51
1398	6	F	2019-08-19	CCSP-rtTa;TetO-KrasG12D;Trp53-LSLR172H/+	-	-	-	-	2019-10-16	2020-07-22	21.2857	sacced for 40 week study endpoint		df	1		F (DFn, DFd)	0.1275 (2, 51)						Control vs. Kras ON;p53R172H/+	32.42	20.58	11.84	3.177	20	23	5.271	51
1399	6	F	2019-08-19	CCSP-rtTa;TetO-KrasG12D;Trp53-LSLR172H/+	-	-	-	-	2019-10-16	2020-07-22	21.2857	sacced for 40 week study endpoint		P value	0.0008		P value	0.8806						Kras ON vs. Kras ON;p53R172H/+	31.64	20.58	11.06	3.809	11	23	4.105	51
2392	LC-9A	F	2021-07-02	CCSP-rtTa;TetO-KrasG12D;Trp53-LSLR172H/+	-	-	-	-	2021-09-21	2021-11-12	21.2857	Found dead by ULAM		P value summary	***		P value summary	ns
2415	LC-9A	F	2021-07-06	CCSP-rtTa;TetO-KrasG12D;Trp53-LSLR172H/+	-	-	-	-	2021-09-21	2022-03-28	21.2857	ULAM found dead and kept in freezer, End study tail snip collected		Sig. trend?	Yes		Are SDs significantly different (P < 0.05)?	No						Compact letter display
2745	LC-9B	M	2021-10-18	TetO-KrasG12D	+	+	2021-12-22	2021-12-22	2021-12-22	2022-04-25	17.7143	ULAM found dead due to intestine abnormal. End study tail snip collected												Control	A
725	4	F	2018-09-04	TetO-KrasG12D;Trp53-LSLR172H/+	+	+	2018-11-30	2018-11-30	2018-11-30	2019-09-06	40	sacced at 40 weeks study endpoint		Gehan-Breslow-Wilcoxon test			Bartlett's test							Kras ON	A
728	4	M	2018-09-04	CCSP-rtTa;TetO-KrasG12D;Trp53-LSLR172H/+	-	+	-	2018-11-30	2018-11-30	2019-09-06	40	sacced at 40 weeks study endpoint		Chi square	14.03		Bartlett's statistic (corrected)	0.2624						Kras ON;p53R172H/+	B
729	4	M	2018-09-04	CCSP-rtTa;TetO-KrasG12D;Trp53-LSLR172H/+	-	+	-	2018-11-30	2018-11-30	2019-09-06	40	sacced at 40 weeks study endpoint		df	2		P value	0.8771
779	4	F	2018-10-09	TetO-KrasG12D;Trp53-LSLR172H/+	+	+	2018-11-30	2018-11-30	2018-11-30	2019-09-06	40	sacced at 40 weeks study endpoint		P value	0.0009		P value summary	ns
2439	LC-9A	F	2021-07-10	CCSP-rtTa;TetO-KrasG12D;Trp53-LSLR172H/+	-	+	-	2021-09-21	2021-09-21	2021-12-13	11.8571	Found dead by ULAM on 12/13/2021, was put into cooler and retreived by Varun. Was collected for tail and tissue, could have been dead a while before collection.		P value summary	***		Are SDs significantly different (P < 0.05)?	No
363	1	M	2018-04-11	CCSP-rtTa;TetO-KrasG12D;Trp53-LSLR172H/+	+	-	2018-06-07	-	2018-06-07	2018-10-10	17.8571	euthanized my ulam, exp. Mouse, has tumors on histo, no weight loss		Are the survival curves sig different?	Yes
765	4	F	2018-09-22	CCSP-rtTa;TetO-KrasG12D;Trp53-LSLR172H/+	+	-	2018-11-30	-	2018-11-30	2019-07-19	33	Harvested by Kristena b/c losing weight and scruffy					ANOVA table	SS	DF	MS	F (DFn, DFd)	P value
768	4	F	2018-09-22	CCSP-rtTa;TetO-KrasG12D;Trp53-LSLR172H/+	+	-	2018-11-30	-	2018-11-30	2019-07-19	33	Harvested by Kristena b/c losing weight and scruffy					Treatment (between columns)	1770	2	885	F (2, 51) = 8.195	P=0.0008
792	4	F	2018-10-15	CCSP-rtTa;TetO-KrasG12D;Trp53-LSLR172H/+	+	-	2018-11-30	-	2018-11-30	2019-07-31	34.7143	Harvested by Kristena b/c lost 20% of weight and is scruffy					Residual (within columns)	5507	51	108
803	4	F	2018-10-19	CCSP-rtTa;TetO-KrasG12D;Trp53-LSLR172H/+	+	-	2018-11-30	-	2018-11-30	2019-07-22	33.4286	Harvested by Kristena b/c lost 20% of weight and is scruffy					Total	7277	53
809	4	M	2018-10-19	CCSP-rtTa;TetO-KrasG12D;Trp53-LSLR172H/+	+	-	2018-11-30	-	2018-11-30	2019-07-01	30.4286	Found dead by ULAM; 14% weight loss
1110	6	F	2019-03-14	CCSP-rtTa;TetO-KrasG12D	+	-	2019-10-16	-	2019-10-16	2020-07-10	38.2857	Sac on 7/10/20 by Veerin, >20% weight loss, harvested for Protein, RNA, Histo					Data summary
1296	6	F	2019-06-22	CCSP-rtTa;TetO-KrasG12D	+	-	2019-10-16	-	2019-10-16	2020-07-10	38.2857	Sac on 7/10/20 by Veerin, >20% weight loss, harvested for Protein, RNA, Histo					Number of treatments (columns)	3
1414	6	F	2019-08-22	CCSP-rtTa;TetO-KrasG12D	+	+	2019-10-16	2019-10-16	2019-10-16	2020-07-22	40	sacced for 40 week study endpoint					Number of values (total)	54
1419	6	M	2019-08-22	CCSP-rtTa;TetO-KrasG12D	+	-	2019-10-16	-	2019-10-16	2020-07-22	40	sacced for 40 week study endpoint
2451	LC-9A	F	2021-07-25	CCSP-rtTa;TetO-KrasG12D	+	-	2021-09-21	-	2021-09-21	2021-11-23	9	ULAM instructed to euthanize, due to large distended abdomen, tail collected, Lungs collected & frozed for RNA and protein
444	2	F	2018-05-22	CCSP-rtTa;TetO-KrasG12D;Trp53-LSLR172H/+	+	+	2018-07-16	2018-07-16	2018-07-16	2018-11-26	19	Harvested, euthanized by ULAM; no weight loss
445	2	F	2018-05-22	CCSP-rtTa;TetO-KrasG12D;Trp53-LSLR172H/+	+	+	2018-07-16	2018-07-16	2018-07-16	2018-12-04	20.1429	Harvested (marked by ULAM, not imaged prior to sac b/c CT broken); no weight loss
449	2	M	2018-05-22	CCSP-rtTa;TetO-KrasG12D;Trp53-LSLR172H/+	+	+	2018-07-16	2018-07-16	2018-07-16	2018-12-29	23.7143	Found dead over X-mas break by ULAM; no weight loss
452	2	M	2018-05-22	CCSP-rtTa;TetO-KrasG12D;Trp53-LSLR172H/+	+	+	2018-07-16	2018-07-16	2018-07-16	2018-08-06	3	Died (Sarah was in Europe); no weight loss
532	3	F	2018-06-21	CCSP-rtTa;TetO-KrasG12D;Trp53-LSLR172H/+	+	+	2018-09-20	2018-09-20	2018-09-20	2019-01-09	15.8571	Found dead by ULAM
563	3	F	2018-07-05	CCSP-rtTa;TetO-KrasG12D;Trp53-LSLR172H/+	+	+	2018-09-20	2018-09-20	2018-09-20	2018-12-24	13.5714	ULAM sac'd - difficulty breathing, hunched and scruffy
602	3	F	2018-07-18	CCSP-rtTa;TetO-KrasG12D;Trp53-LSLR172H/+	+	+	2018-09-20	2018-09-20	2018-09-20	2019-01-14	16.5714	Looking very sick, hunched - Sac'd and harvested by Philip
634	3	M	2018-07-17	CCSP-rtTa;TetO-KrasG12D;Trp53-LSLR172H/+	+	+	2018-09-20	2018-09-20	2018-09-20	2018-12-24	13.5714	Found dead by ULAM over break
654	4	F	2018-08-08	CCSP-rtTa;TetO-KrasG12D;Trp53-LSLR172H/+	+	+	2018-11-30	2018-11-30	2018-11-30	2019-02-25	12.4286	Harvested by Sarah b/c red acetate - hunched and scruffy, losing weight
738	4	F	2018-09-18	CCSP-rtTa;TetO-KrasG12D;Trp53-LSLR172H/+	+	+	2018-11-30	2018-11-30	2018-11-30	2019-03-12	14.5714	Harvested by Jennifer b/c of 8g weight loss in 2 weeks - hunched and heavy breathing
782	4	F	2018-10-09	CCSP-rtTa;TetO-KrasG12D;Trp53-LSLR172H/+	+	+	2018-11-30	2018-11-30	2018-11-30	2019-09-06	40	sacced at 40 weeks study endpoint
796	4	F	2018-10-12	CCSP-rtTa;TetO-KrasG12D;Trp53-LSLR172H/+	+	+	2018-11-30	2018-11-30	2018-11-30	2019-09-06	40	sacced at 40 weeks study endpoint
812	4	F	2018-10-19	CCSP-rtTa;TetO-KrasG12D;Trp53-LSLR172H/+	+	+	2018-11-30	2018-11-30	2018-11-30	2019-04-15	19.4286	Harvested by Philip - 19% weight loss and scruffy
1205	6	M	2019-04-21	CCSP-rtTa;TetO-KrasG12D;Trp53-LSLR172H/+	+	+	2019-10-16	2019-10-16	2019-10-16	2020-03-03	19.8571	Sac on 3/3/2020, weight loss >20% and scurfy. Harvested for histo, protein and RNA
1405	6	F	2019-08-20	CCSP-rtTa;TetO-KrasG12D;Trp53-LSLR172H/+	+	+	2019-10-16	2019-10-16	2019-10-16	2020-07-22	40	sacced for 40 week study endpoint
1413	6	F	2019-08-22	CCSP-rtTa;TetO-KrasG12D;Trp53-LSLR172H/+	+	+	2019-10-16	2019-10-16	2019-10-16	2020-07-03	37.2857	Found dead by Alex on 7/3/2020, harvested for histo, protein, RNA
1420	6	M	2019-08-22	CCSP-rtTa;TetO-KrasG12D;Trp53-LSLR172H/+	+	+	2019-10-16	2019-10-16	2019-10-16	2020-07-22	40	sacced for 40 week study endpoint
2437	LC-9A	F	2021-07-10	CCSP-rtTa;TetO-KrasG12D;Trp53-LSLR172H/+	+	+	2021-09-21	2021-09-21	2021-09-21	2021-11-23	9	ULAM instructed to euthanize, Swelling in face, tail collected, Lungs collected & frozed for RNA and protein
2478	LC-9A	M	2021-08-03	CCSP-rtTa;TetO-KrasG12D;Trp53-LSLR172H/+	+	+	2021-09-21	2021-09-21	2021-09-21	2021-12-27	13.8571	Found dead on 12/27 by ULAM. Tail was collected, cause of death was unkown. Weight was steady in the last two points.
2673	LC-9B	F	2021-10-04	CCSP-rtTa;TetO-KrasG12D;Trp53-LSLR172H/+	+	+	2021-12-22	2021-12-22	2021-12-22	2022-04-21	17.1429	ULAM found dead 4/21/2022, no collection from this mouse
2814	LC-9C	M	2021-11-03	CCSP-rtTa;TetO-KrasG12D;Trp53-LSLR172H/+	+	+	2022-01-26	2022-01-26	2022-01-26	2022-05-27	17.2857	Found dead by ULAM (presumably, death log was not filled out) Nothing collected
2867	LC-9C	F	2021-12-02	CCSP-rtTa;TetO-KrasG12D;Trp53-LSLR172H/+	+	+	2022-01-26	2022-01-26	2022-01-26	2022-04-29	13.2857	Found Dead by ULAM, Nothing collected
2912	LC-9C	M	2021-12-09	CCSP-rtTa;TetO-KrasG12D;Trp53-LSLR172H/+	+	+	2022-01-26	2022-01-26	2022-01-26	2022-05-01	13.5714	Euthanized by ULAM on 5/1/22 due to lethargy and poor body condition, nothing collected

## Sheet: Fig 1F
Control	ON	OFF		Table Analyzed	%Tumor/Total Lung Area						Number of families	1
0	2.52	1.1		Data sets analyzed	A-C						Number of comparisons per family	3
0	2.71	0.31									Alpha	0.05
0	0.55	0.09		ANOVA summary
0	1.78	0		F	16.96						Tukey's multiple comparisons test	Mean Diff.	95.00% CI of diff.	Below threshold?	Summary	Adjusted P Value
0	5.05	0		P value	<0.0001						Control vs. ON	-3.09	-4.783 to -1.397	Yes	***	0.0005	A-B
	4	0		P value summary	****						Control vs. OFF	-0.1667	-1.860 to 1.527	No	ns	0.9665	A-C
	3.87	0		Significant diff. among means (P < 0.05)?	Yes						ON vs. OFF	2.923	1.492 to 4.354	Yes	***	0.0001	B-C
	6.23	0		R squared	0.629
	1.1	0									Test details	Mean 1	Mean 2	Mean Diff.	SE of diff.	n1	n2	q	DF
				Brown-Forsythe test							Control vs. ON	0	3.09	-3.09	0.6693	5	9	6.529	20
				F (DFn, DFd)	9.512 (2, 20)						Control vs. OFF	0	0.1667	-0.1667	0.6693	5	9	0.3522	20
				P value	0.0013						ON vs. OFF	3.09	0.1667	2.923	0.5657	9	9	7.308	20
				P value summary	**
				Are SDs significantly different (P < 0.05)?	Yes						Compact letter display
											ON	A
				Bartlett's test							OFF	B
				Bartlett's statistic (corrected)							Control	B
				P value
				P value summary
				Are SDs significantly different (P < 0.05)?
				ANOVA table	SS	DF	MS	F (DFn, DFd)	P value
				Treatment (between columns)	48.83	2	24.42	F (2, 20) = 16.96	P<0.0001
				Residual (within columns)	28.8	20	1.44
				Total	77.63	22
				Data summary
				Number of treatments (columns)	3
				Number of values (total)	23

## Sheet: Fig 1H
Control	ON	1wk OFF	4wk OFF		Table Analyzed	Ki67 Quant						Number of families	1
2.3	44.46	59.29	0.57		Data sets analyzed	A-D						Number of comparisons per family	6
6.02	54.66	10.68	0.54									Alpha	0.05
6.74	40.71	5.93	10.43		ANOVA summary
0.88	27.25				F	9.687						Tukey's multiple comparisons test	Mean Diff.	95.00% CI of diff.	Below threshold?	Summary	Adjusted P Value
	54.62				P value	0.0013						Control vs. ON	-39.68	-65.07 to -14.30	Yes	**	0.0025	A-B
	49.63				P value summary	**						Control vs. 1wk OFF	-21.32	-52.25 to 9.620	No	ns	0.2296	A-C
	34.35				Significant diff. among means (P < 0.05)?	Yes						Control vs. 4wk OFF	0.1383	-30.80 to 31.07	No	ns	>0.9999	A-D
					R squared	0.6909						ON vs. 1wk OFF	18.37	-9.581 to 46.32	No	ns	0.2637	B-C
												ON vs. 4wk OFF	39.82	11.87 to 67.77	Yes	**	0.0052	B-D
					Brown-Forsythe test							1wk OFF vs. 4wk OFF	21.45	-11.62 to 54.52	No	ns	0.2733	C-D
					F (DFn, DFd)	1.222 (3, 13)
					P value	0.3412						Test details	Mean 1	Mean 2	Mean Diff.	SE of diff.	n1	n2	q	DF
					P value summary	ns						Control vs. ON	3.985	43.67	-39.68	8.649	4	7	6.488	13
					Are SDs significantly different (P < 0.05)?	No						Control vs. 1wk OFF	3.985	25.3	-21.32	10.54	4	3	2.86	13
												Control vs. 4wk OFF	3.985	3.847	0.1383	10.54	4	3	0.01856	13
					Bartlett's test							ON vs. 1wk OFF	43.67	25.3	18.37	9.523	7	3	2.728	13
					Bartlett's statistic (corrected)							ON vs. 4wk OFF	43.67	3.847	39.82	9.523	7	3	5.914	13
					P value							1wk OFF vs. 4wk OFF	25.3	3.847	21.45	11.27	3	3	2.693	13
					P value summary
					Are SDs significantly different (P < 0.05)?							Compact letter display
												ON	A
					ANOVA table	SS	DF	MS	F (DFn, DFd)	P value		1wk OFF	A B
					Treatment (between columns)	5534	3	1845	F (3, 13) = 9.687	P=0.0013		Control	B
					Residual (within columns)	2476	13	190.4				4wk OFF	B
					Total	8009	16
					Data summary
					Number of treatments (columns)	4
					Number of values (total)	17

## Sheet: Fig 1J
Control	ON	1wk OFF	4wk OFF		Table Analyzed	pERK Quant						Number of families	1
0.72	66.42	25.61	4.26		Data sets analyzed	A-D						Number of comparisons per family	6
2.11	28.3	10.82	1.05									Alpha	0.05
4.78	56.57	22.02	3.91		ANOVA summary
0.35	29.67				F	9.501						Tukey's multiple comparisons test	Mean Diff.	95.00% CI of diff.	Below threshold?	Summary	Adjusted P Value
	21.19				P value	0.0014						Control vs. ON	-46.7	-76.70 to -16.71	Yes	**	0.0026	A-B
	86				P value summary	**						Control vs. 1wk OFF	-17.49	-54.04 to 19.06	No	ns	0.5182	A-C
	52.7				Significant diff. among means (P < 0.05)?	Yes						Control vs. 4wk OFF	-1.083	-37.63 to 35.47	No	ns	0.9998	A-D
					R squared	0.6868						ON vs. 1wk OFF	29.21	-3.813 to 62.23	No	ns	0.0905	B-C
												ON vs. 4wk OFF	45.62	12.60 to 78.64	Yes	**	0.0065	B-D
					Brown-Forsythe test							1wk OFF vs. 4wk OFF	16.41	-22.66 to 55.48	No	ns	0.6183	C-D
					F (DFn, DFd)	4.357 (3, 13)
					P value	0.0248						Test details	Mean 1	Mean 2	Mean Diff.	SE of diff.	n1	n2	q	DF
					P value summary	*						Control vs. ON	1.99	48.69	-46.7	10.22	4	7	6.463	13
					Are SDs significantly different (P < 0.05)?	Yes						Control vs. 1wk OFF	1.99	19.48	-17.49	12.45	4	3	1.987	13
												Control vs. 4wk OFF	1.99	3.073	-1.083	12.45	4	3	0.123	13
					Bartlett's test							ON vs. 1wk OFF	48.69	19.48	29.21	11.25	7	3	3.672	13
					Bartlett's statistic (corrected)							ON vs. 4wk OFF	48.69	3.073	45.62	11.25	7	3	5.734	13
					P value							1wk OFF vs. 4wk OFF	19.48	3.073	16.41	13.31	3	3	1.743	13
					P value summary
					Are SDs significantly different (P < 0.05)?							Compact letter display
												ON	A
					ANOVA table	SS	DF	MS	F (DFn, DFd)	P value		1wk OFF	A B
					Treatment (between columns)	7577	3	2526	F (3, 13) = 9.501	P=0.0014		4wk OFF	B
					Residual (within columns)	3456	13	265.8				Control	B
					Total	11032	16
					Data summary
					Number of treatments (columns)	4
					Number of values (total)	17

## Sheet: Fig 1L
Control	ON	1wk OFF	4wk OFF		Table Analyzed	CC3/ECAD						Number of families	1
0	1.45	1.27	5.29		Data sets analyzed	A-D						Number of comparisons per family	6
0	0	7.32	1.16									Alpha	0.05
0	0	14.39	3.84		ANOVA summary
0	0.15				F	6.255						Tukey's multiple comparisons test	Mean Diff.	95.00% CI of diff.	Below threshold?	Summary	Adjusted P Value
	0				P value	0.0073						Control vs. ON	-0.25	-5.268 to 4.768	No	ns	0.9988	A-B
	0				P value summary	**						Control vs. 1wk OFF	-7.66	-13.77 to -1.545	Yes	*	0.013	A-C
	0.15				Significant diff. among means (P < 0.05)?	Yes						Control vs. 4wk OFF	-3.43	-9.545 to 2.685	No	ns	0.3885	A-D
					R squared	0.5907						ON vs. 1wk OFF	-7.41	-12.93 to -1.885	Yes	**	0.0081	B-C
												ON vs. 4wk OFF	-3.18	-8.705 to 2.345	No	ns	0.3675	B-D
					Brown-Forsythe test							1wk OFF vs. 4wk OFF	4.23	-2.307 to 10.77	No	ns	0.2752	C-D
					F (DFn, DFd)	5.306 (3, 13)
					P value	0.0131						Test details	Mean 1	Mean 2	Mean Diff.	SE of diff.	n1	n2	q	DF
					P value summary	*						Control vs. ON	0	0.25	-0.25	1.71	4	7	0.2068	13
					Are SDs significantly different (P < 0.05)?	Yes						Control vs. 1wk OFF	0	7.66	-7.66	2.083	4	3	5.2	13
												Control vs. 4wk OFF	0	3.43	-3.43	2.083	4	3	2.328	13
					Bartlett's test							ON vs. 1wk OFF	0.25	7.66	-7.41	1.882	7	3	5.567	13
					Bartlett's statistic (corrected)							ON vs. 4wk OFF	0.25	3.43	-3.18	1.882	7	3	2.389	13
					P value							1wk OFF vs. 4wk OFF	7.66	3.43	4.23	2.227	3	3	2.686	13
					P value summary
					Are SDs significantly different (P < 0.05)?							Compact letter display
												1wk OFF	A
					ANOVA table	SS	DF	MS	F (DFn, DFd)	P value		4wk OFF	A B
					Treatment (between columns)	139.6	3	46.54	F (3, 13) = 6.255	P=0.0073		ON	B
					Residual (within columns)	96.73	13	7.441				Control	B
					Total	236.3	16
					Data summary
					Number of treatments (columns)	4
					Number of values (total)	17

## Sheet: Sup Fig 1A
ctrl	ON	OFF		Table Analyzed	#Tumors/Lung Lobe						Number of families	1
0	2.73333	0.866667		Data sets analyzed	A-C						Number of comparisons per family	3
0	2	0									Alpha	0.05
0	1.5	0		ANOVA summary
0	1.0625	0		F	9.926						Tukey's multiple comparisons test	Mean Diff.	95.00% CI of diff.	Below threshold?	Summary	Adjusted P Value
0	6.75	0		P value	0.0009						Control vs. ON	-2.523	-4.353 to -0.6933	Yes	**	0.0061	A-B
	3.25	0.05		P value summary	***						Control vs. OFF	-0.1241	-1.988 to 1.740	No	ns	0.9846	A-C
	0	0.2		Significant diff. among means (P < 0.05)?	Yes						ON vs. OFF	2.399	0.8641 to 3.934	Yes	**	0.0021	B-C
	4.4375	0		R squared	0.4859
	3	0									Test details	Mean 1	Mean 2	Mean Diff.	SE of diff.	n1	n2	q	DF
	0.5			Brown-Forsythe test							Control vs. ON	0	2.523	-2.523	0.726	5	10	4.915	21
				F (DFn, DFd)	8.797 (2, 21)						Control vs. OFF	0	0.1241	-0.1241	0.7394	5	9	0.2373	21
				P value	0.0017						ON vs. OFF	2.523	0.1241	2.399	0.6091	10	9	5.571	21
				P value summary	**
				Are SDs significantly different (P < 0.05)?	Yes						Compact letter display
											ON	A
				Bartlett's test							OFF	B
				Bartlett's statistic (corrected)							Control	B
				P value
				P value summary
				Are SDs significantly different (P < 0.05)?
				ANOVA table	SS	DF	MS	F (DFn, DFd)	P value
				Treatment (between columns)	34.88	2	17.44	F (2, 21) = 9.926	P=0.0009
				Residual (within columns)	36.9	21	1.757
				Total	71.78	23
				Data summary
				Number of treatments (columns)	3
				Number of values (total)	24

## Sheet: Fig 2C
Cell type	ON	OFF	ON %	OFF %
Epithelial	208	87	3.41207	2.31629
Fibroblast	480	182	7.87402	4.84558
Neutrophil	362	243	5.93832	6.46965
Macrophage	292	456	4.79003	12.1406
T Cell	2248	1480	36.8766	39.4036
Cycling T Cell	46	32	0.754593	0.85197
NK Cell	554	154	9.08793	4.10011
Eosinophil	104	175	1.70604	4.65921
Mesothelial	71	19	1.1647	0.505857
Pericyte	117	86	1.91929	2.28967
Dendritic Cell	123	136	2.01772	3.62087
Smooth Muscle	117	65	1.91929	1.73056
Endothelial	230	130	3.77297	3.46113
B Cell	1261	484	20.6857	12.886
Plasma Cell	63	100	1.03346	2.66241
Cardiomyocyte	28	14	0.459318	0.372737
	6096	3756

## Sheet: Fig 2E,F
	p_val	avg_log2FC	pct.1	pct.2	p_val_adj
Igha	1.09859e-25	-1.42827	0.913	1	2.25133e-21
Igkc	2.46086e-25	-1.54338	0.944	1	5.04305e-21
Ighg2b	6.68648e-25	-0.681137	0.099	0.72	1.37026e-20
Jchain	2.25052e-17	-0.54147	0.273	0.8	4.61199e-13
Ighg1	4.41901e-14	-0.566674	0.422	0.84	9.05587e-10
Mid1	4.54354e-13	-0.347565	0.205	0.667	9.31107e-09
Hbb-bs	1.21823e-10	1.41546	1	1	2.49652e-06
Cbr2	2.2291e-09	-0.999158	0.882	0.987	4.5681e-05
C1qa	6.31294e-09	-0.96004	0.043	0.32	0.000129371
Rps20	1.44352e-08	0.905958	0.994	0.947	0.00029582
Sncg	1.65323e-08	-0.886316	0.075	0.36	0.000338795
Rps8	2.40426e-08	0.576598	0.994	1	0.000492706
Rpl6	2.73561e-08	0.690785	0.981	0.973	0.000560609
Tpt1	3.70637e-08	0.848145	1	1	0.000759546
Rplp2	5.74517e-08	0.609637	0.981	0.947	0.00117736
Rpl13	6.08609e-08	0.728214	0.994	0.973	0.00124722
Hba-a2	6.82478e-08	0.883307	0.876	0.693	0.0013986
Rplp0	8.04613e-08	0.757025	0.981	0.987	0.00164889
Rpl28	2.42549e-07	0.705573	0.981	0.987	0.00497056
Cxcl2	3.01276e-07	-0.480539	0.596	0.853	0.00617405
Hspa1b	3.49931e-07	-0.977183	0.578	0.827	0.00717114
Rpl37a	4.71825e-07	0.70069	0.988	0.973	0.00966912
Rpl35	5.76995e-07	0.697514	0.963	0.933	0.0118244
Cp	5.90024e-07	-0.460324	0.317	0.693	0.0120914
Rpl39	5.96432e-07	0.742228	0.988	1	0.0122227
Rps19	6.15633e-07	0.901949	0.981	0.973	0.0126162
Tmem213	6.62838e-07	0.452797	0.273	0	0.0135835
Hba-a1	1.26655e-06	1.4097	0.988	1	0.0259554
Hbb-bt	1.29824e-06	1.81045	0.801	0.653	0.0266048
Wnt4	1.29936e-06	-0.486918	0.248	0.56	0.0266279
Tcte1	1.32599e-06	-0.471057	0.155	0.427	0.0271734
Naca	1.61989e-06	0.455144	0.969	0.973	0.0331964
Rps27a	1.66227e-06	0.647847	0.994	0.987	0.034065
Rps15	1.7136e-06	0.641622	0.975	0.973	0.0351168
Rpl36	1.71384e-06	0.627	0.981	0.987	0.0351218
Rpl14	1.84771e-06	0.533955	0.963	0.933	0.0378651
Rpl23	1.96588e-06	0.647384	0.975	0.987	0.0402868
Rps21	2.03706e-06	0.583634	0.994	0.987	0.0417454
Rpl22l1	2.05679e-06	0.634431	0.888	0.893	0.0421497
Rpl18a	2.45478e-06	0.743113	0.988	0.96	0.0503057
Map1b	2.46446e-06	-0.929288	0.298	0.587	0.0505041
Tnfrsf9	2.53003e-06	-0.480962	0.155	0.413	0.0518478
Rps28	2.82308e-06	0.809904	0.975	0.933	0.0578534
Rps12	2.93967e-06	0.911254	0.981	0.973	0.0602426
Fau	3.69435e-06	0.524561	0.981	1	0.0757083
Rpl27a	3.80554e-06	0.695737	0.988	1	0.0779869
Rpl36a	4.58238e-06	0.631655	0.963	0.933	0.0939068
Ccl4	4.74698e-06	-0.622135	0.273	0.573	0.0972798
Rpl11	5.00941e-06	0.413825	0.988	1	0.102658
Rpl32	5.07772e-06	0.811319	0.969	0.92	0.104058
Plekha1	5.46802e-06	-0.389307	0.516	0.76	0.112056
Rpl3	5.52038e-06	0.609181	0.975	0.96	0.113129
Rps9	6.3237e-06	0.725462	0.975	0.987	0.129592
Rpl38	6.38559e-06	0.657863	0.988	0.987	0.13086
Tns3	7.29621e-06	-0.436116	0.565	0.827	0.149521
Atp5l	7.61942e-06	0.44861	0.944	0.96	0.156145
Nek2	7.98827e-06	-0.311373	0.149	0.4	0.163704
Rps15a	8.03914e-06	0.663885	0.975	0.947	0.164746
Rpl34	8.43499e-06	0.627953	0.975	0.987	0.172858
Rpl37	9.01746e-06	0.725304	0.988	0.987	0.184795
Ids	9.42008e-06	-0.373803	0.602	0.813	0.193046
H2afj	9.61185e-06	0.775587	0.901	0.88	0.196976
Drc7	9.79094e-06	-0.496678	0.255	0.52	0.200646
Pigr	1.00921e-05	-0.801426	0.534	0.8	0.206818
Eno4	1.03386e-05	-0.526053	0.248	0.52	0.21187
Nebl	1.08557e-05	-0.411779	0.553	0.76	0.222466
Rps10	1.15852e-05	0.630977	0.975	0.973	0.237415
Rps29	1.16416e-05	0.595865	0.994	0.987	0.238571
Vpreb3	1.16666e-05	-0.773616	0.447	0.72	0.239083
Rpl10a	1.16877e-05	0.681779	0.957	0.96	0.239517
Rps24	1.32749e-05	0.702516	0.994	1	0.272043
Slc23a2	1.5315e-05	-0.962247	0.671	0.853	0.313851
Rps23	1.61388e-05	0.609854	0.981	0.973	0.330733
Rpl35a	1.62891e-05	0.607227	0.988	0.96	0.333812
Mmp15	1.79123e-05	-0.381865	0.783	0.947	0.367077
Hspg2	1.88903e-05	0.347756	0.478	0.213	0.387119
Gfra1	1.89084e-05	-0.316611	0.155	0.413	0.38749
Rps3a1	1.97698e-05	0.608431	0.994	0.973	0.405142
Erich3	2.00258e-05	-0.524138	0.23	0.493	0.410388
Slc16a7	2.0171e-05	-0.431897	0.54	0.827	0.413364
4930402H24Rik	2.31521e-05	-0.4551	0.441	0.693	0.474457
Npc2	2.41522e-05	1.00562	0.975	0.92	0.49495
Clic6	2.46054e-05	-0.679915	0.522	0.747	0.504237
Rps7	2.75427e-05	0.657015	0.957	0.96	0.564432
Bex4	2.76145e-05	0.752342	0.317	0.067	0.565903
Osbpl6	2.8168e-05	-0.595269	0.578	0.76	0.577248
Rps18	2.84264e-05	0.756292	0.975	0.92	0.582542
Rps16	2.94794e-05	0.611835	0.975	0.947	0.604121
Nme2	3.03343e-05	0.614464	0.894	0.88	0.621642
C1qc	3.18678e-05	-0.612125	0.019	0.16	0.653067
Cd47	3.19535e-05	-0.419161	0.863	0.973	0.654824
Rpl13a	3.6549e-05	0.626586	0.963	0.987	0.748998
Cd24a	3.78114e-05	-0.899536	0.64	0.867	0.77487
Tmsb4x	4.10294e-05	1.01443	1	1	0.840816
Cd14	4.18586e-05	-0.522258	0.534	0.747	0.857808
Ankrd45	4.36062e-05	-0.271744	0.137	0.36	0.893622
Rsph9	4.43084e-05	-0.75014	0.404	0.627	0.908012
Rpl31	4.55923e-05	0.542952	0.957	0.973	0.934323
Rps11	4.64201e-05	0.565361	0.975	0.987	0.951288
Tbc1d32	4.93277e-05	-0.306296	0.261	0.52	1
Anxa3	5.13167e-05	0.882428	0.863	0.733	1
Cfb	5.1958e-05	-0.375258	0.155	0.387	1
Prom1	5.36563e-05	-0.548133	0.273	0.56	1
Ephx1	5.53706e-05	-0.305561	0.534	0.8	1
Cyp2s1	5.64444e-05	-1.05148	0.354	0.613	1
Atp13a3	5.77609e-05	-0.473574	0.851	0.92	1
D430042O09Rik	5.79347e-05	-0.304925	0.41	0.64	1
Crim1	6.09564e-05	-0.488302	0.311	0.587	1
Dcxr	6.22961e-05	-0.486786	0.863	0.947	1
Rpl22	6.32374e-05	0.514657	0.957	0.96	1
Alas1	6.48365e-05	-0.621735	0.876	0.987	1
Rpl36al	6.74391e-05	0.465756	0.963	0.92	1
Cd177	7.12706e-05	-0.545558	0.205	0.453	1
Cyb5a	7.46211e-05	-0.342057	0.901	0.987	1
Sec14l3	7.46662e-05	-0.916367	0.621	0.813	1
Kif6	7.74571e-05	-0.257953	0.13	0.347	1
Pgrmc1	7.8633e-05	-0.642316	0.677	0.827	1
Rps27	7.98151e-05	0.490709	0.994	0.987	1
Cnn2	7.99255e-05	0.616975	0.696	0.573	1
Cyp2f2	8.00038e-05	-1.03797	0.689	0.8	1
Cfap58	8.23932e-05	-0.397781	0.23	0.453	1
Gm21149	8.26274e-05	-0.495172	0.081	0.28	1
Slc43a3	8.36739e-05	-0.353061	0.224	0.493	1
Kmt5b	8.37638e-05	-0.27668	0.621	0.8	1
Rpl26	8.581e-05	0.616754	0.969	1	1
Aldh3b1	8.60465e-05	-0.654478	0.491	0.747	1
Dsg2	8.88977e-05	-0.297051	0.186	0.427	1
Sparc	8.93828e-05	1.1167	0.64	0.44	1
Plscr1	9.15606e-05	-0.430241	0.435	0.693	1
2610028H24Rik	9.22583e-05	-0.47462	0.516	0.747	1
Myb	9.34326e-05	-0.478889	0.224	0.467	1
Tle5	9.38805e-05	0.513422	0.925	0.92	1
Ly6i	9.40345e-05	-0.61236	0.081	0.267	1
Cdkl4	9.9785e-05	-0.390484	0.23	0.48	1
Rpl19	0.000101616	0.597023	0.975	0.933	1
Traf3ip1	0.000102155	-0.675029	0.41	0.64	1
Slc7a2	0.000103828	-0.339293	0.261	0.507	1
Wdr34	0.000110848	-0.310328	0.292	0.533	1
Stk33	0.000112792	-0.441702	0.248	0.48	1
Fam49a	0.000114913	-0.332741	0.155	0.373	1
Per3	0.000123402	-0.25672	0.391	0.64	1
Kcnq1ot1	0.000125866	-0.608036	0.491	0.72	1
Rpl24	0.000129028	0.477076	0.957	0.987	1
Mapk15	0.000130619	-0.492884	0.286	0.547	1
Cplane1	0.000130707	-0.364177	0.385	0.613	1
Por	0.000132803	-0.46461	0.894	0.96	1
Smagp	0.000132835	0.279264	0.596	0.373	1
Rassf9	0.000135731	-0.330927	0.292	0.533	1
Pdcd4	0.000138342	-0.303809	0.373	0.613	1
Rpl17	0.00014374	0.598032	0.981	0.96	1
Ces1d	0.000144907	-0.630124	0.82	0.947	1
S100a14	0.000145783	1.20607	0.348	0.12	1
Adgb	0.000153483	-0.37191	0.236	0.48	1
Rgs1	0.000154554	-0.52361	0.161	0.373	1
Fam13a	0.000156905	-0.344422	0.41	0.653	1
Ccdc187	0.000157104	-0.51726	0.236	0.453	1
Msi2	0.00015957	-0.599574	0.764	0.96	1
Polr2e	0.000160248	0.386664	0.82	0.707	1
Hspa4l	0.000161472	-0.612074	0.745	0.947	1
Rpl15	0.000162657	0.453636	0.994	0.96	1
Rpl18	0.000167366	0.554723	0.981	0.947	1
Pibf1	0.000167877	-0.276058	0.311	0.56	1
Maats1	0.000172573	-0.369851	0.205	0.413	1
Enpp5	0.0001732	-0.32208	0.646	0.787	1
C2cd5	0.000183441	-0.266877	0.317	0.533	1
Dnah11	0.000184383	-0.43882	0.273	0.493	1
Rpl30	0.000187657	0.577447	0.981	0.973	1
H2-DMb2	0.000188124	-0.309671	0.18	0.387	1
Enkur	0.000194621	-0.412464	0.323	0.613	1
Aldh1a1	0.000198416	-0.703277	0.422	0.64	1
Muc4	0.000199971	-0.431342	0.516	0.76	1
Gipc2	0.000201823	-0.39313	0.54	0.787	1
Ehf	0.000202965	-0.537552	0.615	0.773	1
Ccdc191	0.000209527	-0.423645	0.385	0.6	1
Rpl21	0.000211935	0.556484	0.981	1	1
Cdhr1	0.00021442	-0.393861	0.062	0.227	1
Wdr19	0.000219403	-0.348506	0.199	0.413	1
Ankrd42	0.00022436	-0.285797	0.186	0.4	1
Bex2	0.000225406	0.952841	0.348	0.133	1
Dnal1	0.000228551	-0.301023	0.28	0.507	1
Hspa2	0.000229674	-0.541931	0.391	0.64	1
Rpl7a	0.000230582	0.507125	0.969	0.96	1
Eif5a	0.000237534	0.385138	0.932	0.92	1
Ubxn11	0.000241922	-0.347145	0.286	0.52	1
Ppp1r36	0.000248745	-0.36009	0.236	0.467	1
Wnt11	0.000252663	-0.482635	0.255	0.48	1
Cdhr3	0.000255402	-0.748872	0.304	0.52	1
Ccdc65	0.000258643	-0.408041	0.242	0.453	1
Ncs1	0.000259556	-0.298713	0.137	0.333	1
Rps14	0.000267384	0.524647	0.963	0.987	1
Vwa3a	0.000270496	-0.465654	0.23	0.453	1
Dnajc1	0.00027185	-0.373425	0.696	0.867	1
Slc5a3	0.000285133	-0.304684	0.404	0.653	1
Cyp2b10	0.000286006	-0.600681	0.59	0.787	1
Sccpdh	0.000286598	-0.353981	0.373	0.613	1
Cd83	0.000293666	-0.624257	0.168	0.36	1
Dnah10	0.000299992	-0.444094	0.255	0.48	1
Mettl7a1	0.00030111	-0.383824	0.857	0.973	1
Rps6	0.000303337	0.464235	0.963	0.92	1
Scn1b	0.000305349	-0.389899	0.335	0.547	1
Cep126	0.00031269	-0.623286	0.354	0.587	1
Srsf3	0.000313265	-0.265569	0.907	0.933	1
Cfap69	0.000316226	-0.42146	0.273	0.493	1
Dnaaf3	0.000323634	-0.31768	0.199	0.413	1
Abca1	0.000330431	-0.279772	0.373	0.587	1
Rps3	0.000330865	0.455456	0.95	0.96	1
Tinagl1	0.000332389	0.377849	0.503	0.267	1
Atp6v0a4	0.000334506	0.252682	0.224	0.04	1
Dbp	0.000335191	-0.279608	0.441	0.667	1
Lrrc23	0.000342411	-0.463353	0.28	0.52	1
Ctsk	0.000346929	-0.258361	0.354	0.613	1
Rps26	0.000351109	0.548006	0.969	0.987	1
Mlf1	0.00035441	-0.563309	0.298	0.547	1
Cep290	0.000354898	-0.547521	0.472	0.68	1
Dynlrb2	0.00037034	-0.75585	0.323	0.533	1
Uqcrq	0.000371687	0.419363	0.95	0.907	1
Nipa1	0.000373557	-0.272684	0.28	0.48	1
Rpl23a	0.000378039	0.564931	0.957	0.973	1
Tet3	0.00038302	-0.378534	0.509	0.667	1
Rps2	0.000402415	0.613441	0.988	0.96	1
Acsl3	0.00041408	-0.505281	0.578	0.787	1
Tppp3	0.000418913	-0.920306	0.671	0.813	1
Lrrc36	0.000430233	-0.357137	0.236	0.453	1
Adam8	0.000430421	-0.284253	0.248	0.48	1
Myl6	0.000431464	0.385798	0.994	0.987	1
Kndc1	0.000437493	-0.442851	0.217	0.427	1
Slc16a11	0.000441804	-0.355514	0.435	0.653	1
Rpl9	0.000448411	0.433402	0.988	0.973	1
Slc6a6	0.000452082	-0.41919	0.77	0.893	1
Tmem232	0.000467715	-0.273005	0.118	0.293	1
Lrriq1	0.000476654	-0.342233	0.248	0.48	1
Trim37	0.000490205	-0.35421	0.366	0.613	1
Rps25	0.000491618	0.392375	0.975	0.96	1
Lamc2	0.000494342	0.577287	0.503	0.32	1
Cfap54	0.000496149	-0.52752	0.292	0.493	1
Cep128	0.000509783	-0.254348	0.211	0.413	1
BC051019	0.000515004	-0.558347	0.286	0.52	1
Gas5	0.000521422	0.573144	0.876	0.827	1
Drc1	0.000524653	-0.525658	0.261	0.467	1
Eef1b2	0.000538789	0.548469	0.907	0.933	1
Map9	0.000543182	-0.398959	0.267	0.467	1
Plet1	0.000550146	-0.592011	0.522	0.747	1
Cmip	0.000555529	-0.268355	0.497	0.72	1
Ccdc162	0.000567668	-0.42115	0.292	0.507	1
Dnah5	0.000574538	-0.691694	0.286	0.507	1
Plekhb1	0.000578059	-0.365149	0.789	0.893	1
Rpl8	0.000581277	0.38996	0.988	0.96	1
Arhgap5	0.000590266	-0.414846	0.801	0.947	1
Efr3a	0.000599828	-0.29959	0.59	0.773	1
Erich2	0.000602148	-0.515538	0.335	0.547	1
Ccdc78	0.000613971	-0.387913	0.273	0.507	1
Fam102b	0.000619288	0.419776	0.453	0.24	1
Sema3e	0.000629672	-0.425281	0.317	0.493	1
Aig1	0.000635461	-0.336255	0.677	0.8	1
Herpud1	0.000636429	-0.444481	0.87	0.947	1
Tmem176a	0.000644232	-0.346707	0.913	0.947	1
Ttc29	0.000667183	-0.384235	0.217	0.4	1
Spata24	0.000670208	-0.331655	0.261	0.467	1
Fhad1	0.00067722	-0.56087	0.466	0.667	1
Tcp1	0.000682331	0.28213	0.851	0.853	1
Ccdc40	0.000693374	-0.38938	0.267	0.493	1
Krt23	0.000695379	0.417336	0.571	0.36	1
Ift57	0.000712185	-0.382637	0.379	0.587	1
Ccdc30	0.000727614	-0.384787	0.261	0.48	1
Ctss	0.000733144	-0.311517	0.149	0.333	1
Rpl27	0.000735983	0.38648	0.957	0.96	1
Chchd6	0.000744579	-0.337852	0.447	0.693	1
Catip	0.000747475	-0.330156	0.273	0.48	1
Ifitm1	0.000751717	-0.338507	0.348	0.573	1
Slc39a4	0.000766294	-0.359065	0.578	0.8	1
AC149090.1	0.000790581	-0.689123	0.795	0.933	1
Ccdc153	0.000792733	-0.717597	0.311	0.533	1
Rpgr	0.000794258	-0.346693	0.267	0.453	1
Hsph1	0.000804943	-0.532148	0.64	0.84	1
Rpl12	0.000807592	0.776328	0.963	0.96	1
Slc1a4	0.000812567	-0.428448	0.28	0.467	1
Cfap157	0.000816378	-0.281051	0.174	0.36	1
Nin	0.000818255	-0.344458	0.311	0.507	1
Crb3	0.000822645	0.441356	0.789	0.693	1
Rps17	0.000828936	0.401381	0.981	0.96	1
Cfap43	0.000831075	-0.593766	0.28	0.493	1
Rabl2	0.000840511	-0.251019	0.304	0.533	1
Btbd2	0.000850661	-0.322439	0.466	0.64	1
Kcnmb2	0.000857299	-0.359071	0.217	0.427	1
Bmp4	0.000861215	0.482371	0.764	0.773	1
Dpp4	0.000879047	0.409552	0.534	0.333	1
Dnaic2	0.000879828	-0.392591	0.248	0.467	1
Dnali1	0.000880552	-0.489786	0.286	0.507	1
Cfap206	0.000881918	-0.468032	0.261	0.453	1
Dync2h1	0.000886702	-0.403854	0.385	0.587	1
Ldlrad1	0.000887685	-0.361567	0.248	0.467	1
Gm867	0.000891653	-0.687204	0.292	0.48	1
Rpl10	0.000895404	0.469215	0.988	0.92	1
Prr18	0.000906205	-0.437118	0.28	0.493	1
Ift140	0.000911266	-0.341733	0.298	0.48	1
Appl2	0.00092399	-0.600549	0.658	0.8	1
Arpp19	0.000946195	0.419566	0.901	0.827	1
Acox1	0.000958984	-0.340981	0.671	0.853	1
Dnah6	0.00095946	-0.486304	0.292	0.533	1
Lca5	0.000981637	-0.42175	0.273	0.453	1
Ak7	0.000986253	-0.506433	0.304	0.533	1
Ahi1	0.00100407	-0.30516	0.36	0.56	1
2310034G01Rik	0.00100658	-0.329829	0.236	0.44	1
Ppp1r14b	0.00100695	0.469263	0.739	0.6	1
Polr1d	0.0010088	0.406908	0.82	0.8	1
Plin2	0.00102514	0.716447	0.708	0.613	1
Serf2	0.00104375	0.466664	0.963	0.987	1
Atp5e	0.00104691	0.503273	0.969	0.907	1
Wdr66	0.00108531	-0.479347	0.317	0.52	1
Dnah3	0.00109772	-0.552688	0.273	0.467	1
Enah	0.00110938	-0.349348	0.292	0.52	1
Bspry	0.00112144	-0.293231	0.497	0.693	1
Ankrd12	0.00112347	-0.361906	0.702	0.867	1
Dixdc1	0.0011534	-0.251095	0.41	0.64	1
Drc3	0.00120187	-0.444482	0.317	0.533	1
Dnah12	0.001206	-0.505082	0.292	0.52	1
Spag17	0.00120854	-0.624836	0.298	0.493	1
6820408C15Rik	0.00121021	-0.332384	0.23	0.427	1
Mrpl32	0.00123978	0.393613	0.733	0.68	1
Rbm24	0.00124515	-0.33106	0.174	0.36	1
Scnn1a	0.00125383	-0.250267	0.814	0.933	1
Spata6	0.00128435	-0.273111	0.236	0.427	1
Wdyhv1	0.00130526	-0.312411	0.366	0.573	1
Entpd5	0.0013107	-0.375425	0.379	0.56	1
Lrrc34	0.00133641	-0.287508	0.242	0.44	1
Rnf128	0.00136435	-0.255788	0.329	0.56	1
Lpgat1	0.00136845	-0.35856	0.646	0.787	1
Igfbp6	0.00139752	0.666071	0.466	0.267	1
Slc26a2	0.00140146	-0.540017	0.665	0.827	1
2200002D01Rik	0.0014295	0.814295	0.478	0.267	1
Cfap77	0.00143324	-0.380408	0.248	0.453	1
Calml4	0.00144129	-0.60168	0.311	0.52	1
Rps5	0.00147207	0.567322	0.975	1	1
Ptprn	0.00148555	0.307244	0.124	0	1
Ccdc114	0.0014872	-0.299223	0.286	0.48	1
Zfp608	0.00150249	-0.290774	0.652	0.773	1
Atp5d	0.0015407	0.339946	0.913	0.907	1
Cd36	0.00156228	0.822404	0.665	0.547	1
1700001C02Rik	0.00156956	-0.379917	0.28	0.493	1
Col4a1	0.00158702	0.526557	0.702	0.573	1
C1galt1c1	0.00164483	0.298434	0.677	0.493	1
Ccdc181	0.00165113	-0.506564	0.46	0.64	1
Slc25a17	0.00165117	-0.302092	0.677	0.853	1
Tef	0.00169919	-0.297411	0.547	0.747	1
Efcab1	0.00172131	-0.365234	0.236	0.413	1
1700007K13Rik	0.00172314	-0.526353	0.298	0.533	1
Tceal9	0.0017442	0.588704	0.919	0.933	1
Ndufa7	0.00174957	0.421564	0.919	0.92	1
Fermt1	0.00179758	-0.328941	0.236	0.413	1
Gstm2	0.00180726	-0.298499	0.478	0.693	1
Lrwd1	0.00181153	-0.272496	0.273	0.453	1
Psap	0.00184283	-0.497476	0.807	0.92	1
Tm4sf1	0.00184858	-0.687509	0.348	0.533	1
Uqcr10	0.00186078	0.387865	0.913	0.907	1
Ift88	0.00187275	-0.462851	0.36	0.547	1
1700024G13Rik	0.00188265	-0.337497	0.292	0.507	1
Igfbp5	0.00192567	-0.820119	0.391	0.56	1
Aplp2	0.00193304	-0.297383	0.888	0.96	1
Galk1	0.00196418	-0.297794	0.652	0.8	1
Hspa1a	0.00197773	-0.641517	0.553	0.68	1
Asph	0.00198057	-0.276446	0.441	0.653	1
Iqca	0.00198691	-0.377253	0.286	0.493	1
Wdr63	0.00199242	-0.405865	0.267	0.467	1
Kif21a	0.00203992	-0.5827	0.522	0.68	1
Efnb1	0.00204188	0.258996	0.503	0.307	1
Ift172	0.00205701	-0.399788	0.385	0.587	1
Togaram1	0.00206718	-0.275938	0.509	0.667	1
Prpf19	0.00206818	-0.275859	0.553	0.733	1
Poc5	0.00207033	-0.28274	0.323	0.48	1
Dbi	0.00211319	0.553294	0.963	0.92	1
Rsph4a	0.00211526	-0.415812	0.286	0.48	1
Ccdc33	0.00217146	-0.335041	0.236	0.413	1
Ddx5	0.00219565	-0.259218	0.969	0.987	1
Syne1	0.00220817	-0.419973	0.304	0.507	1
Slc11a2	0.00221138	-0.463842	0.522	0.693	1
Ccdc170	0.00221677	-0.334583	0.267	0.467	1
Bcl2l15	0.0022595	0.459791	0.161	0.027	1
Cfap53	0.00226283	-0.406704	0.298	0.507	1
C2cd4b	0.00227086	-0.298148	0.168	0.347	1
Dzip1	0.00227286	-0.31286	0.186	0.36	1
Ptprz1	0.00229664	-0.303749	0.217	0.4	1
Phf20l1	0.00230447	-0.39193	0.826	0.907	1
Oscp1	0.00230952	-0.287307	0.273	0.467	1
Rack1	0.00231114	0.502387	0.975	1	1
Hmgcs2	0.00231968	-0.382374	0.323	0.507	1
Lars2	0.00232688	-0.50753	0.981	0.973	1
Dnaaf4	0.00248677	-0.308523	0.236	0.413	1
Cfap100	0.00249842	-0.314155	0.273	0.493	1
Ecm1	0.00251352	0.281741	0.304	0.133	1
Oxct1	0.00255095	-0.277863	0.752	0.853	1
Tff2	0.00255403	-2.36165	0.031	0.133	1
Anxa8	0.00256677	-0.486616	0.298	0.467	1
Npnt	0.00258629	0.466975	0.497	0.32	1
Rpsa	0.00261104	0.505595	0.988	0.987	1
Nme9	0.00261735	-0.490039	0.304	0.493	1
Dnah1	0.00265899	-0.294757	0.199	0.373	1
Arpc5l	0.00270497	0.296064	0.714	0.627	1
Cyhr1	0.00272966	-0.300265	0.671	0.787	1
Hydin	0.0027315	-0.420019	0.286	0.48	1
Cd82	0.00273602	-0.3026	0.652	0.8	1
Txndc17	0.00275428	0.339092	0.857	0.773	1
D430036J16Rik	0.00275795	-0.294642	0.261	0.467	1
Wdr60	0.0027646	-0.318646	0.373	0.587	1
Dzip1l	0.00276755	-0.333442	0.255	0.44	1
1110008P14Rik	0.00281867	0.50499	0.739	0.707	1
Iqcg	0.0028432	-0.474329	0.298	0.493	1
Rrp1	0.00287308	-0.315066	0.745	0.92	1
Zdhhc1	0.00290414	-0.364602	0.522	0.68	1
Pkm	0.00290622	0.433935	0.832	0.827	1
Rpl7	0.00292574	0.385396	0.963	0.96	1
Cdhr4	0.00293307	-0.39433	0.292	0.507	1
Cox20	0.00294102	0.293119	0.764	0.587	1
Cfap126	0.00296967	-0.624757	0.379	0.533	1
5330417C22Rik	0.00302429	-0.261628	0.472	0.64	1
Rps4x	0.00304584	0.423159	0.975	1	1
Cetn2	0.00305211	-0.512455	0.727	0.84	1
Fam161a	0.00309871	-0.502179	0.298	0.48	1
Scgb3a2	0.0031089	-2.12467	0.149	0.307	1
Cd81	0.00314076	0.496165	0.671	0.533	1
Lgals3bp	0.00316223	-0.39947	0.559	0.773	1
Mrpl30	0.00317513	0.28199	0.72	0.56	1
Sumo1	0.00320577	-0.313828	0.845	0.907	1
Sntn	0.00321403	-0.424636	0.298	0.507	1
Meig1	0.00326375	-0.303973	0.286	0.533	1
Srsf10	0.00326885	-0.487068	0.789	0.88	1
Rin2	0.00326921	-0.273072	0.609	0.76	1
Rplp1	0.00329804	0.418094	0.975	1	1
Inmt	0.00331182	0.314287	0.224	0.067	1
Plxnb2	0.00331253	-0.373082	0.826	0.907	1
Glb1l2	0.00333592	-0.252763	0.112	0.253	1
Spop	0.00338542	-0.426483	0.807	0.933	1
Wdr78	0.00343286	-0.514501	0.342	0.507	1
Romo1	0.00347328	0.367581	0.95	0.92	1
Aqp5	0.00348636	0.604292	0.584	0.453	1
Fbxw9	0.00353139	-0.250962	0.379	0.573	1
1700001L19Rik	0.00355701	-0.307359	0.224	0.4	1
Glul	0.00361248	-0.283863	0.658	0.8	1
Sftpb	0.00367366	0.430223	0.789	0.573	1
Wdr27	0.00369673	-0.284589	0.323	0.507	1
Manf	0.00372539	-0.259716	0.807	0.907	1
Rnf144b	0.00373107	0.26298	0.373	0.2	1
Spef2	0.00375887	-0.443482	0.292	0.48	1
Foxj1	0.00383744	-0.501587	0.329	0.533	1
Fam183b	0.00387753	-0.516794	0.311	0.547	1
Higd1a	0.00387985	0.43231	0.814	0.787	1
Rab36	0.00389108	-0.269716	0.199	0.373	1
Fank1	0.00391682	-0.266057	0.23	0.427	1
Lypd2	0.00396664	-0.690809	0.311	0.493	1
Rsph1	0.00400365	-0.502421	0.323	0.533	1
Dnajb1	0.00400948	-0.54981	0.807	0.893	1
Cfap44	0.00405252	-0.436206	0.304	0.493	1
Cox7c	0.00414473	0.354964	0.95	0.973	1
Bbof1	0.00416657	-0.355146	0.28	0.467	1
Clu	0.00417287	2.17373	0.727	0.56	1
Cfap161	0.00417457	-0.310856	0.242	0.427	1
Mfge8	0.0041761	0.46768	0.416	0.253	1
Kctd12	0.00424268	0.643245	0.28	0.453	1
Mns1	0.00425771	-0.541472	0.323	0.507	1
Cox6a1	0.00427056	0.266028	0.919	0.907	1
Dnah9	0.00435162	-0.334062	0.298	0.507	1
Ldha	0.00436536	0.307256	0.975	0.96	1
Krtcap2	0.0045074	0.354946	0.888	0.88	1
Ccdc113	0.00453696	-0.44451	0.304	0.507	1
Cyba	0.00456104	-0.255961	0.783	0.893	1
Mrpl34	0.00458448	0.304786	0.727	0.587	1
Hsp90aa1	0.00462449	-0.395105	0.944	1	1
Pir	0.00464366	-0.319106	0.36	0.533	1
1700088E04Rik	0.00465941	-0.458753	0.398	0.573	1
Snrpe	0.00468858	0.348375	0.863	0.853	1
Tekt2	0.00474451	-0.255922	0.211	0.373	1
Sec61g	0.00478185	0.450056	0.919	0.933	1
Ppp1cb	0.00483211	-0.364414	0.783	0.893	1
Ccdc146	0.0048334	-0.442971	0.286	0.467	1
2410004P03Rik	0.00484406	-0.461128	0.28	0.44	1
Nek5	0.00485192	-0.273239	0.28	0.467	1
Ap1m1	0.00485876	-0.280808	0.391	0.587	1
Tekt1	0.00486115	-0.377345	0.292	0.48	1
Fam81a	0.0048629	-0.383249	0.242	0.4	1
Dlec1	0.0048814	-0.37903	0.199	0.333	1
Slc25a39	0.00496976	0.323438	0.752	0.747	1
Rp1	0.00500058	-0.271282	0.23	0.413	1
Elmod1	0.00503416	-0.345207	0.248	0.427	1
Gga1	0.00505495	-0.341743	0.677	0.853	1
Cpd	0.00506029	-0.265001	0.64	0.72	1
Acsl1	0.00507049	-0.2646	0.404	0.547	1
Napsa	0.00507763	0.533944	0.671	0.44	1
Retreg1	0.00509901	-0.325089	0.72	0.88	1
Sox2	0.00517319	-0.255043	0.242	0.44	1
Bcl2l1	0.00518697	0.368117	0.72	0.64	1
Agr3	0.00528854	-0.444654	0.267	0.44	1
Tpm1	0.00529895	0.684771	0.944	0.933	1
Meg3	0.00539929	1.45143	0.124	0.013	1
Pla2g4a	0.00540588	-0.291628	0.323	0.493	1
Nfkbiz	0.0054618	-0.327243	0.64	0.76	1
4930562C15Rik	0.00546326	-0.252397	0.217	0.4	1
Dtymk	0.00547503	0.255668	0.627	0.493	1
Tmem212	0.00549226	-0.567958	0.304	0.507	1
Spa17	0.00557487	-0.35734	0.354	0.56	1
Lif	0.00557687	0.438645	0.143	0.027	1
Ttc12	0.00559586	-0.426735	0.292	0.44	1
Nat9	0.00561569	-0.278613	0.522	0.653	1
Tomm6	0.00564553	0.341457	0.957	0.933	1
Rps27l	0.00564773	0.486942	0.957	0.987	1
Pih1d2	0.00567369	-0.346237	0.335	0.507	1
Spata18	0.00567848	-0.298053	0.255	0.427	1
Bsg	0.0056981	0.301615	0.944	0.947	1
Mycbpap	0.00570765	-0.268788	0.329	0.507	1
Gm47283	0.00579647	-0.299718	0.851	0.92	1
1110017D15Rik	0.00588461	-0.546941	0.335	0.533	1
Itpka	0.00594217	-0.260691	0.255	0.44	1
Fam216b	0.00594522	-0.390862	0.255	0.427	1
Ccdc17	0.0060345	-0.355272	0.323	0.507	1
Zc3h12a	0.00606349	-0.352434	0.416	0.573	1
Rgs3	0.00607541	-0.286556	0.304	0.467	1
Atp6v0a1	0.00612996	0.385916	0.671	0.6	1
Lpcat4	0.00613263	-0.252028	0.36	0.507	1
Fbxo36	0.00618043	-0.29782	0.348	0.52	1
Eef2	0.00623747	0.489411	0.932	0.96	1
Gm10076	0.0063392	0.362566	0.963	0.96	1
Cfap298	0.00639501	-0.372267	0.671	0.88	1
Gstm1	0.0064803	-0.514327	0.795	0.893	1
Fbp2	0.00650969	0.346829	0.335	0.173	1
Akap14	0.00656226	-0.318652	0.255	0.427	1
Mcee	0.00661851	-0.326848	0.671	0.827	1
Cavin3	0.00662922	0.358472	0.199	0.067	1
Pltp	0.00664353	-0.505217	0.366	0.56	1
Tns1	0.00664592	0.603629	0.615	0.493	1
Mak	0.00681093	-0.299371	0.267	0.453	1
Gsta4	0.00698191	-0.297944	0.745	0.827	1
Urah	0.00698409	0.266246	0.497	0.36	1
Ifitm3	0.00704722	-0.309847	0.484	0.64	1
Ptges3	0.00711712	-0.445222	0.888	1	1
Adk	0.00713927	0.349371	0.739	0.6	1
Ak8	0.00715105	-0.253928	0.199	0.347	1
Smim5	0.00717256	-0.324523	0.273	0.453	1
Nupr1	0.00717535	0.421656	0.876	0.813	1
Mrps21	0.00718435	0.36466	0.845	0.747	1
Syt5	0.00718468	-0.339634	0.242	0.413	1
Ston2	0.00718807	-0.255211	0.298	0.453	1
A2ml1	0.00721907	0.314458	0.193	0.347	1
Dcdc2a	0.00721907	-0.300642	0.193	0.347	1
Tob1	0.0072461	-0.325795	0.758	0.907	1
Abhd2	0.00727279	0.715289	0.733	0.707	1
Sftpc	0.00731678	0.26502	0.938	0.8	1
Eef1a1	0.00739672	0.464097	0.981	1	1
Spaca9	0.0074318	-0.411548	0.292	0.48	1
Fgf1	0.00748022	-0.295994	0.522	0.693	1
4931406C07Rik	0.00748834	-0.333702	0.602	0.707	1
S100a9	0.00757645	0.455781	0.385	0.56	1
Spef1	0.0076584	-0.324264	0.398	0.56	1
Itga2	0.00769576	0.746056	0.174	0.053	1
Cfap65	0.00770327	-0.309619	0.298	0.493	1
Etfb	0.00788846	0.31552	0.87	0.827	1
Sirt3	0.00789237	-0.267534	0.335	0.493	1
Esd	0.00794674	0.421875	0.758	0.787	1
Strbp	0.00798131	-0.428582	0.658	0.8	1
Spag6l	0.00814027	-0.329872	0.292	0.453	1
Odc1	0.00815433	-0.254215	0.646	0.8	1
Cdkl2	0.00819633	-0.342927	0.404	0.56	1
Atp5f1	0.00833816	0.268698	0.913	0.947	1
Plcb3	0.00837025	-0.35207	0.671	0.76	1
Paf1	0.0084044	-0.283857	0.509	0.653	1
Cyp4b1	0.00858046	-0.46824	0.46	0.627	1
Sgms1	0.0086299	0.424386	0.727	0.64	1
Atp5h	0.00865449	0.297837	0.932	0.973	1
Ubb	0.00865973	-0.521015	0.975	0.987	1
Phtf1	0.00871263	-0.273336	0.429	0.56	1
Ubxn10	0.00871888	-0.300106	0.311	0.453	1
Tmem67	0.00872342	-0.259939	0.255	0.413	1
Dnaja4	0.00872616	-0.405425	0.683	0.787	1
Cxcl15	0.00872709	0.557424	0.733	0.573	1
Efhc1	0.00875976	-0.335665	0.23	0.387	1
Cdc14a	0.00879464	-0.453229	0.696	0.787	1
Tmem107	0.0087999	-0.491684	0.602	0.707	1
Ndufa4	0.00897676	0.325989	0.969	0.973	1
Ndufb1-ps	0.00899742	0.360359	0.944	0.933	1
Chordc1	0.00901655	-0.292461	0.683	0.827	1
Tspan1	0.00904667	-0.453872	0.596	0.72	1
Rpl4	0.00917964	0.372769	0.919	0.933	1
Fam149a	0.00924181	-0.253667	0.366	0.52	1
Cfap46	0.00930217	-0.301582	0.255	0.427	1
Rsph10b	0.00941967	-0.395056	0.298	0.453	1
Echdc2	0.00942094	0.292973	0.311	0.16	1
Apoe	0.00942288	-1.05042	0.652	0.773	1
S100a10	0.00946234	0.612791	0.807	0.8	1
Odf3b	0.00958598	-0.300591	0.317	0.493	1
Ager	0.00970809	0.675496	0.621	0.413	1
Gm17018	0.00973274	-0.27631	0.559	0.72	1
Nrd1	0.00979666	-0.295957	0.671	0.787	1
Gm19935	0.00990873	-0.339613	0.292	0.507	1
Ereg	0.0100437	0.519691	0.155	0.04	1
Gstp1	0.0100699	-0.380581	0.826	0.933	1
Gm973	0.0102735	-0.299689	0.236	0.387	1
Cidea	0.0104518	-0.275755	0.093	0.213	1
Zfp36l1	0.010477	-0.426182	0.87	0.987	1
Polr2l	0.0104954	0.425357	0.863	0.853	1
Ift80	0.0105739	-0.276891	0.466	0.613	1
C1qb	0.0106562	-0.499002	0.043	0.133	1
Snrpg	0.0107462	0.272069	0.944	0.907	1
Nipbl	0.0107626	-0.254635	0.745	0.88	1
Gclm	0.0108024	-0.268007	0.634	0.76	1
Tacc2	0.0109547	-0.283857	0.634	0.773	1
Gja1	0.0110425	0.291513	0.609	0.427	1
Ift74	0.0110531	-0.266993	0.429	0.6	1
Bok	0.0111743	-0.326645	0.36	0.493	1
Alad	0.0113235	0.306656	0.783	0.64	1
Lsm6	0.0113943	0.341905	0.72	0.613	1
Ctsh	0.0114337	0.54885	0.95	0.933	1
Pcm1	0.0114716	-0.266124	0.745	0.893	1
Gm42418	0.0115747	-0.308046	1	1	1
Tcea3	0.011622	-0.286173	0.534	0.667	1
St8sia6	0.0116643	0.310631	0.168	0.053	1
Fhl1	0.0117141	-0.252099	0.373	0.52	1
Rpl41	0.0117786	0.355304	0.994	1	1
Sptlc2	0.0118464	0.300919	0.745	0.667	1
Atox1	0.0118694	0.590872	0.87	0.84	1
Eif4ebp1	0.0118827	0.374036	0.379	0.253	1
Rbm39	0.0119724	-0.262216	0.913	0.973	1
Myadm	0.0119816	0.417191	0.665	0.64	1
Pla2g1b	0.012046	0.547873	0.609	0.453	1
Ndufa13	0.0123217	0.288536	0.938	0.907	1
Cers5	0.0124114	-0.36135	0.578	0.747	1
Sned1	0.0125048	-0.293147	0.323	0.453	1
Ndufs6	0.0126583	0.347141	0.913	0.88	1
Spag16	0.0127	-0.357147	0.255	0.413	1
Igf1r	0.0130362	-0.297158	0.398	0.56	1
Kremen1	0.0130395	-0.371012	0.41	0.547	1
Csf1r	0.0130672	-0.250618	0.118	0.24	1
Cfap61	0.0131441	-0.305125	0.273	0.44	1
Sord	0.0132284	-0.273797	0.615	0.773	1
Ccdc180	0.0132603	-0.409451	0.273	0.427	1
Riiad1	0.0132824	-0.321075	0.311	0.52	1
Atp5c1	0.0133251	0.361562	0.901	0.893	1
Plpp2	0.0134465	0.261368	0.466	0.36	1
Manea	0.0135846	0.803684	0.366	0.227	1
Cep83	0.0135916	-0.504418	0.534	0.627	1
Camk2d	0.0136456	0.36883	0.714	0.613	1
Gm1673	0.0137325	-0.273705	0.304	0.507	1
Tctex1d4	0.0140447	-0.291513	0.286	0.453	1
Mylk	0.0143103	0.333189	0.516	0.347	1
Cd200	0.0143344	0.287567	0.696	0.56	1
Arhgdig	0.0144959	-0.288192	0.385	0.573	1
Rps13	0.0145653	0.451488	0.963	0.96	1
Efcab10	0.0146916	-0.38192	0.304	0.467	1
Igfbp7	0.0147959	0.416334	0.665	0.547	1
Mif	0.0149141	0.488955	0.839	0.76	1
Lrrk2	0.0149469	0.471064	0.621	0.44	1
Tnfrsf12a	0.0150083	0.44178	0.54	0.4	1
Sars	0.0151769	0.335166	0.708	0.72	1
Ak3	0.0152417	-0.250833	0.602	0.72	1
Chad	0.0153557	-0.332137	0.031	0.107	1
2310058D17Rik	0.0154857	0.808065	0.174	0.053	1
Rpl5	0.0155425	0.358022	0.944	0.987	1
Gm10260	0.0157346	0.28954	0.627	0.48	1
Eif4h	0.0158894	0.257132	0.888	0.92	1
Gm8797	0.0159427	-0.254204	0.963	0.973	1
Tctex1d2	0.0159627	-0.289694	0.484	0.587	1
Lrrc10b	0.0161589	-0.349037	0.391	0.507	1
Prr29	0.0163402	-0.27731	0.286	0.44	1
Ogfrl1	0.0164442	0.305928	0.441	0.293	1
Ccpg1os	0.0164795	-0.30638	0.416	0.56	1
Ccnd1	0.0171654	0.48724	0.776	0.733	1
Parm1	0.0172461	-0.279983	0.211	0.36	1
Elf5	0.0172932	0.292127	0.311	0.173	1
Dnajb2	0.0176489	-0.258912	0.783	0.853	1
Itln1	0.0177541	-1.99752	0.106	0.227	1
Dnaic1	0.0177625	-0.276506	0.286	0.427	1
1700094D03Rik	0.0178482	-0.56761	0.453	0.56	1
Fhdc1	0.0179077	-0.403648	0.46	0.587	1
Ccdc121	0.0179875	-0.252752	0.205	0.333	1
Tma7	0.0179938	0.416823	0.938	0.88	1
Osgin1	0.0180256	-0.573543	0.584	0.693	1
Npw	0.0180376	0.261646	0.565	0.4	1
Nrn1	0.0181668	0.575825	0.453	0.32	1
Ybx1	0.0182209	0.377697	0.957	0.973	1
1700016K19Rik	0.0183459	-0.408819	0.304	0.467	1
Trip10	0.0186081	0.262459	0.54	0.413	1
Porcn	0.0187679	-0.345941	0.354	0.493	1
Csrp2	0.019209	-0.269485	0.373	0.56	1
Mal	0.0194173	0.470217	0.565	0.427	1
Itga6	0.019618	0.378593	0.559	0.493	1
Rabgap1l	0.0196215	-0.272933	0.845	0.893	1
Tmem30a	0.0196253	0.302998	0.87	0.8	1
Dleu2	0.0197391	-0.310869	0.453	0.573	1
Ldhb	0.0198376	-0.281837	0.832	0.92	1
S100a16	0.0199438	0.525937	0.571	0.453	1
Ppp2r5a	0.0199799	0.301535	0.714	0.653	1
Kifap3	0.0200147	-0.313632	0.478	0.6	1
Tubb4b	0.0201936	-0.352505	0.894	0.973	1
Ftl1-ps1	0.0204156	-0.261387	0.54	0.68	1
Chchd1	0.0204399	0.289354	0.789	0.76	1
Ctxn1	0.0204698	-0.319022	0.348	0.493	1
Acoxl	0.0204909	0.284534	0.398	0.227	1
Spry2	0.0205912	0.331284	0.627	0.52	1
Ociad2	0.0206241	0.365879	0.571	0.44	1
Cox7a2	0.0211142	0.320992	0.95	0.933	1
Tmem256	0.0212081	0.366967	0.882	0.84	1
Gapdh	0.0213514	0.4501	0.963	0.96	1
Cyb561	0.0213837	-0.388411	0.665	0.747	1
Pdlim2	0.0214194	0.299652	0.534	0.387	1
Steap4	0.0214513	-0.318357	0.211	0.333	1
Ccdc173	0.0214522	-0.253786	0.311	0.44	1
Lrp2	0.0216028	0.483121	0.534	0.373	1
Siva1	0.021619	0.286374	0.789	0.813	1
Ascc1	0.0218904	-0.533563	0.615	0.68	1
Elob	0.0220496	0.305392	0.944	0.96	1
Dynlt1f	0.0222469	-0.28522	0.491	0.64	1
Zdhhc3	0.0223602	0.330819	0.776	0.733	1
Mrpl52	0.022857	0.276617	0.876	0.84	1
Fam216a	0.0228737	-0.298721	0.422	0.547	1
Brk1	0.0232793	0.332328	0.795	0.787	1
Cfap20	0.0236408	-0.312797	0.807	0.827	1
Tuba1a	0.0237587	-0.602675	0.534	0.653	1
Saxo2	0.0238459	-0.260112	0.311	0.467	1
F3	0.0238859	-0.251635	0.366	0.547	1
Eef1g	0.0240556	0.352953	0.87	0.92	1
Ddr1	0.0244479	-0.316316	0.534	0.64	1
Gns	0.0246064	-0.276907	0.795	0.827	1
Rpgrip1l	0.0247275	-0.31895	0.354	0.48	1
Clec3b	0.0247327	0.424147	0.211	0.093	1
Snapin	0.0251118	-0.284748	0.547	0.627	1
Eef1d	0.0251921	0.270251	0.857	0.853	1
Irak1bp1	0.0254715	-0.317746	0.317	0.44	1
Myof	0.0255739	0.444599	0.615	0.493	1
Rab27a	0.0256499	0.270768	0.484	0.373	1
Sptbn1	0.0256805	0.447054	0.888	0.933	1
Mir22hg	0.0262194	-0.256261	0.379	0.493	1
Man2a2	0.0263033	0.445923	0.584	0.507	1
Pfdn1	0.0263997	0.363621	0.851	0.813	1
Ppp1r1b	0.0264543	0.260583	0.273	0.147	1
Ndst1	0.0268488	0.603876	0.596	0.507	1
3300002A11Rik	0.0275409	-0.283737	0.286	0.44	1
Snrpf	0.027646	0.331044	0.882	0.813	1
Ckb	0.0276999	-0.387168	0.348	0.493	1
Slc44a2	0.0277385	0.408878	0.54	0.44	1
Tm9sf1	0.0277862	-0.273035	0.609	0.72	1
Kcnc3	0.0284003	0.360745	0.571	0.427	1
Uqcr11	0.0291852	0.310725	0.95	0.947	1
Stim1	0.0292062	-0.31288	0.652	0.733	1
Fam167a	0.0292179	-0.30884	0.286	0.4	1
Cox7b	0.0292728	0.332728	0.907	0.893	1
S100a8	0.0294224	0.305423	0.242	0.373	1
Btbd3	0.0297326	-0.263039	0.391	0.507	1
Map1lc3a	0.029859	-0.266721	0.907	0.987	1
Ndufa2	0.0299312	0.328589	0.919	0.947	1
B9d1	0.0300923	-0.264336	0.416	0.547	1
Ezr	0.0302622	-0.355341	0.932	0.987	1
Btg3	0.0303474	0.301229	0.696	0.627	1
Ube2i	0.0305197	0.28073	0.814	0.813	1
Hmgb3	0.0305351	-0.253035	0.553	0.667	1
Epc2	0.0307129	-0.250829	0.602	0.747	1
Bex3	0.0311204	0.330605	0.789	0.76	1
Edf1	0.0312107	0.252897	0.901	0.813	1
Atp13a4	0.0316012	0.297672	0.292	0.173	1
Fip1l1	0.031821	-0.272721	0.72	0.827	1
Elof1	0.0321344	-0.373375	0.789	0.867	1
Dynlt1c	0.0322359	-0.277701	0.46	0.6	1
Lfng	0.0322427	-0.337857	0.217	0.333	1
Med28	0.0330365	0.267109	0.72	0.707	1
Hipk1	0.0335363	-0.391422	0.807	0.88	1
Ccl2	0.0336757	-0.276537	0.155	0.267	1
Ltf	0.0337382	-0.981582	0.037	0.107	1
Nsa2	0.0338846	0.335274	0.845	0.84	1
Stmnd1	0.0340219	-0.284805	0.292	0.44	1
Cstb	0.0340887	0.41009	0.919	0.907	1
Cfap36	0.0341995	-0.253027	0.671	0.76	1
Reg3g	0.034585	-0.959084	0.037	0.107	1
Ndufv3	0.0347273	0.262768	0.851	0.813	1
Snx7	0.035194	0.310652	0.671	0.533	1
Atp5j2	0.0354406	0.284146	0.95	0.907	1
Vamp8	0.0354406	0.276748	0.932	0.947	1
Tspan8	0.0355367	0.820484	0.584	0.52	1
Ang	0.0359789	0.387558	0.528	0.44	1
Dusp14	0.0366971	-0.37312	0.385	0.493	1
Nagk	0.0367681	-0.260475	0.627	0.72	1
Tspan15	0.0372777	0.256974	0.497	0.4	1
Ubxn1	0.0374911	0.316152	0.882	0.867	1
Fsd1l	0.0376137	-0.336564	0.497	0.587	1
Arpc2	0.0377988	0.42961	0.913	0.92	1
Pkig	0.0379015	-0.311333	0.472	0.573	1
Prdx2	0.0379324	0.296624	0.888	0.907	1
Net1	0.0379979	-0.527542	0.783	0.853	1
Phldb2	0.0380836	0.261968	0.665	0.573	1
Ssr4	0.0383552	0.262058	0.863	0.853	1
Ccnd2	0.038924	0.392093	0.248	0.147	1
Tjp2	0.0390432	0.330041	0.714	0.667	1
Mien1	0.0392717	0.268444	0.876	0.853	1
Pfn1	0.0393915	0.402313	0.963	0.96	1
Col1a2	0.0394635	0.376437	0.211	0.107	1
Vegfa	0.0395318	0.34366	0.702	0.6	1
Cds1	0.0396379	-0.273884	0.683	0.733	1
Odf2l	0.0402821	-0.266617	0.416	0.52	1
Cryab	0.0404483	0.323095	0.435	0.28	1
Kras	0.0414126	0.350332	0.845	0.84	1
Arcn1	0.0414684	-0.258324	0.658	0.787	1
Tmem243	0.0415007	0.323196	0.876	0.813	1
Dnajc7	0.0417155	-0.30485	0.689	0.773	1
Chd3	0.0422097	0.293975	0.714	0.613	1
Suclg2	0.0426334	-0.291113	0.677	0.693	1
Xist	0.0444071	-0.305083	0.584	0.707	1
Lyz1	0.0445717	0.983328	0.453	0.32	1
Lratd2	0.0446873	-0.254137	0.764	0.853	1
Myh9	0.0450169	0.40262	0.839	0.853	1
Bcam	0.0450185	0.40164	0.776	0.76	1
Rtn4	0.0451763	-0.278194	0.758	0.853	1
Rnf14	0.0454826	-0.26462	0.503	0.6	1
Rnase4	0.0460926	0.519698	0.783	0.72	1
Actn4	0.0467227	0.291434	0.832	0.88	1
Slc9a3r1	0.0475971	-0.262321	0.708	0.813	1
Kif3a	0.0476472	-0.299052	0.528	0.587	1
Chchd10	0.0480175	-0.265617	0.932	0.987	1
Ctsz	0.0481076	0.333144	0.696	0.72	1
Sco2	0.0489594	-0.358831	0.41	0.533	1
Map2k1	0.0492649	0.30616	0.547	0.453	1
Stt3b	0.0492797	-0.290608	0.64	0.76	1
Emb	0.0493453	-0.251071	0.845	0.947	1
Itm2b	0.0502618	-0.32197	0.938	0.987	1
Scgb3a1	0.050547	-4.00553	0.05	0.12	1
Ahcyl2	0.0505699	0.395073	0.634	0.573	1
Ptges	0.0524696	0.368964	0.435	0.333	1
Snhg18	0.052744	0.332578	0.398	0.293	1
Rai14	0.0529285	0.334103	0.758	0.707	1
Lrpap1	0.0530579	0.268997	0.652	0.56	1
Lrrfip1	0.0533129	0.252135	0.801	0.707	1
Hipk3	0.0542979	-0.329834	0.733	0.827	1
C3	0.0555746	-0.373018	0.708	0.773	1
Map7	0.0570878	-0.26686	0.658	0.72	1
Arpc1b	0.0574459	0.350964	0.82	0.813	1
Abca3	0.0576114	0.373982	0.888	0.88	1
Il13ra1	0.0580787	-0.259664	0.497	0.6	1
Ift46	0.0592902	-0.252563	0.602	0.667	1
Lasp1	0.0593332	-0.25337	0.764	0.867	1
Lamp3	0.0594149	0.259843	0.59	0.387	1
Mfsd1	0.0597179	-0.258971	0.565	0.667	1
Ndufb8	0.0600808	0.313754	0.901	0.853	1
Foxq1	0.0607854	0.361091	0.286	0.187	1
Pi4k2b	0.0608621	0.255137	0.839	0.8	1
Capzb	0.0609106	0.341689	0.826	0.84	1
Tecpr1	0.0619571	0.340551	0.671	0.573	1
Slpi	0.0621182	-0.608295	0.422	0.547	1
Akap9	0.0622186	-0.271151	0.845	0.907	1
Lpp	0.0630069	0.414556	0.683	0.653	1
Gprasp1	0.0633057	-0.331826	0.398	0.48	1
Slco4c1	0.0635088	0.309021	0.553	0.453	1
Nme1	0.0638144	0.311913	0.671	0.653	1
Ttll7	0.0645292	0.251598	0.64	0.6	1
Pcbd2	0.0649119	-0.251148	0.652	0.707	1
Cox8a	0.0660685	0.385059	0.957	0.933	1
Myh14	0.0660763	-0.284873	0.863	0.96	1
Ebp	0.0663257	-0.382317	0.671	0.68	1
Snhg8	0.0672253	0.278094	0.727	0.68	1
Adgrf5	0.0672911	0.300883	0.739	0.72	1
Gabarap	0.0680701	0.251325	0.975	0.973	1
Osbpl2	0.0702687	0.310723	0.385	0.28	1
Wfdc2	0.0709023	-0.293377	0.975	1	1
Matn4	0.0731385	0.302004	0.559	0.4	1
Paip2	0.0739309	-0.250067	0.907	0.96	1
Zfp503	0.0774313	0.260421	0.534	0.453	1
H2-Q7	0.0793958	-0.255013	0.348	0.44	1
Pebp1	0.0795511	-0.359521	0.857	0.933	1
Txnrd1	0.0798454	-0.355387	0.857	0.907	1
Gm29538	0.0803562	-0.260989	0.286	0.4	1
Ndufa3	0.0809863	0.267392	0.925	0.933	1
Hopx	0.0817197	0.438335	0.59	0.693	1
Tgoln1	0.0824592	0.321181	0.839	0.92	1
Bphl	0.0833554	-0.253044	0.665	0.773	1
Capns1	0.0834745	0.251686	0.839	0.893	1
Limd2	0.0839588	0.280061	0.646	0.573	1
Wdr45	0.0864048	0.307358	0.435	0.387	1
Cycs	0.0864836	0.364381	0.87	0.84	1
Celf1	0.0867984	-0.266367	0.776	0.853	1
Mycbp	0.0874852	-0.257953	0.683	0.76	1
Avpi1	0.0877584	0.2741	0.894	0.84	1
Cox6b1	0.0880321	0.269272	0.95	0.947	1
Serpinh1	0.0881668	0.255346	0.814	0.813	1
Gtf2b	0.088237	-0.28879	0.658	0.72	1
Sfn	0.088237	0.445739	0.708	0.613	1
Actb	0.0895891	0.381153	0.988	1	1
H2-K1	0.0917031	-0.394088	0.919	0.987	1
Bgn	0.0929548	0.373846	0.205	0.12	1
Zc2hc1a	0.0930457	-0.293789	0.59	0.613	1
Msn	0.0948487	0.465579	0.714	0.68	1
H2-Q4	0.0961175	-0.278857	0.652	0.667	1
Slc12a2	0.096799	0.336466	0.758	0.773	1
Ly6d	0.0981008	0.49679	0.261	0.187	1
Ehd2	0.0995053	0.305084	0.354	0.28	1
Qsox1	0.0996133	-0.355412	0.342	0.44	1
Cd55	0.100776	-0.276629	0.789	0.88	1
Ndufs2	0.101612	0.284235	0.82	0.773	1
Col4a2	0.101886	0.375582	0.627	0.56	1
Gprc5a	0.101979	0.353221	0.727	0.68	1
Eif4b	0.104463	0.289711	0.745	0.733	1
Dcn	0.10737	0.361079	0.217	0.133	1
Hdc	0.107965	0.5868	0.77	0.813	1
Nsd1	0.108021	0.344319	0.752	0.76	1
S100a11	0.110213	0.377424	0.969	1	1
Calm1	0.110213	-0.278398	0.969	1	1
Flna	0.111306	0.471576	0.634	0.573	1
Agrn	0.111309	0.313642	0.466	0.4	1
Ybx3	0.112477	0.294904	0.689	0.707	1
2410006H16Rik	0.113146	0.523648	0.665	0.6	1
Uqcc2	0.116434	0.253223	0.82	0.827	1
Ifi27l2a	0.11722	0.283605	0.193	0.12	1
Pafah1b3	0.121139	0.250922	0.708	0.693	1
Akr1b8	0.121615	0.262438	0.503	0.413	1
Myl12b	0.122077	0.251536	0.944	0.973	1
Gsn	0.122865	-0.29024	0.87	0.947	1
Elf3	0.124327	-0.316658	0.714	0.76	1
Cfl1	0.124505	0.267232	0.913	0.947	1
Secisbp2l	0.128785	0.29525	0.752	0.707	1
Tcn2	0.129707	0.256904	0.702	0.64	1
Crip1	0.12995	-0.357103	0.981	0.987	1
Atp6v1g1	0.132217	0.32344	0.913	0.947	1
Cldn18	0.135066	0.449139	0.708	0.587	1
Cdkn1c	0.137131	-0.29742	0.342	0.427	1
Ndrg1	0.140031	0.453228	0.261	0.187	1
Chia1	0.140093	0.671377	0.509	0.453	1
Cenpb	0.140129	0.308655	0.714	0.68	1
Cers2	0.141036	0.280618	0.752	0.787	1
Fkbp1a	0.142391	0.261477	0.913	0.867	1
Qk	0.149942	0.402976	0.727	0.693	1
Bc1	0.152128	0.303859	0.28	0.2	1
S100a6	0.153434	1.93511	0.609	0.573	1
Rapgef5	0.15359	0.284943	0.491	0.427	1
Prxl2a	0.153868	-0.265705	0.671	0.733	1
Abracl	0.15979	0.250715	0.677	0.653	1
Tmsb10	0.160692	0.444152	0.95	0.973	1
Tpm2	0.161721	0.418048	0.174	0.107	1
Ccz1	0.164531	0.27864	0.764	0.747	1
Id3	0.166477	0.320739	0.447	0.36	1
Snhg1	0.170212	0.27835	0.683	0.667	1
Nbl1	0.170467	0.485829	0.335	0.28	1
Egr2	0.172452	-0.307502	0.267	0.36	1
S100a1	0.173815	-0.287575	0.901	0.96	1
Msrb1	0.182146	0.281173	0.689	0.667	1
Lgals3	0.182177	0.746925	0.789	0.76	1
Npm1	0.182248	0.299562	0.882	0.92	1
Acly	0.183063	0.300548	0.689	0.747	1
Gzma	0.184566	0.299936	0.106	0.053	1
Nr4a1	0.187384	-0.288798	0.758	0.773	1
Foxp1	0.192939	0.324304	0.814	0.84	1
Cmbl	0.194006	-0.311557	0.329	0.387	1
Timm8b	0.194961	0.252286	0.807	0.84	1
Hist1h2ap	0.198989	0.304618	0.118	0.067	1
Hdgf	0.204631	0.315797	0.795	0.813	1
Txn1	0.213874	1.41276	0.963	1	1
Bag1	0.220314	0.251718	0.932	0.96	1
St3gal4	0.229637	0.441495	0.528	0.56	1
Ighm	0.237939	0.329209	0.435	0.373	1
Ano1	0.237981	0.423217	0.329	0.28	1
B2m	0.240228	-0.327798	0.957	0.96	1
Dusp6	0.242088	0.3239	0.571	0.547	1
Sh3bgrl3	0.246161	0.308448	0.857	0.853	1
Ndnf	0.249136	0.84298	0.292	0.24	1
Emp1	0.251039	0.734594	0.329	0.267	1
Utrn	0.261345	0.282358	0.683	0.733	1
Zmiz1	0.263418	0.268047	0.683	0.707	1
Usp8	0.268116	0.254892	0.708	0.707	1
Hes6	0.274126	-0.364664	0.615	0.6	1
Selenow	0.277505	0.274858	0.882	0.92	1
Gng5	0.277781	0.276973	0.95	1	1
Cavin1	0.279498	0.380508	0.646	0.72	1
Emp2	0.284245	0.433629	0.87	0.907	1
Ndufa8	0.294288	0.254985	0.801	0.787	1
Ttf1	0.307645	-0.272721	0.416	0.44	1
Fcgbp	0.316419	-0.394403	0.124	0.173	1
Ctla2a	0.317485	0.364828	0.149	0.107	1
Aox3	0.31805	0.358058	0.484	0.413	1
Atp8a1	0.327068	0.256728	0.863	0.867	1
Itih4	0.329649	-1.07406	0.385	0.4	1
Hbegf	0.331917	0.294198	0.584	0.573	1
H2-Aa	0.335122	-0.336921	0.733	0.787	1
Stmn1	0.339071	0.281941	0.466	0.44	1
Ift43	0.354787	-0.271389	0.665	0.653	1
Eif2s2	0.372967	0.300105	0.925	0.933	1
Retnla	0.37537	0.985431	0.18	0.133	1
Hk2	0.382408	0.296152	0.602	0.547	1
Plaur	0.383383	0.466024	0.248	0.213	1
Klf4	0.38998	0.45571	0.559	0.64	1
H2-Ab1	0.41334	-0.482487	0.789	0.84	1
Bmp2	0.422914	0.274411	0.304	0.28	1
Dusp5	0.426231	0.300949	0.472	0.44	1
Cldn4	0.431634	0.72551	0.255	0.24	1
Mgp	0.444257	0.704313	0.472	0.427	1
Dnaja1	0.481793	0.443384	0.944	0.987	1
Csf2	0.500907	0.281931	0.217	0.187	1
Procr	0.503805	0.301278	0.404	0.36	1
Malt1	0.51156	-0.358142	0.466	0.507	1
Itpripl2	0.513761	0.41862	0.422	0.413	1
Areg	0.563452	1.06248	0.571	0.56	1
Cited2	0.577462	0.254123	0.683	0.707	1
Timp3	0.587953	0.627549	0.497	0.507	1
Slco3a1	0.611336	0.284361	0.46	0.48	1
Thbs1	0.617573	-0.423782	0.429	0.48	1
Scgb1a1	0.630362	-1.42545	0.988	1	1
Rarres2	0.66116	0.395687	0.391	0.36	1
Atf5	0.717224	0.347695	0.366	0.373	1
Lcn2	0.724876	-0.705332	0.59	0.533	1
Clic5	0.726259	0.304821	0.602	0.64	1
Timp2	0.759748	0.467216	0.54	0.613	1
Dmkn	0.771693	0.361846	0.578	0.64	1
Pabpc1	0.776652	0.322876	0.919	0.92	1
Ier3	0.786459	0.416009	0.82	0.867	1
Epha2	0.804535	0.35564	0.609	0.707	1
Ctsl	0.822834	0.277623	0.671	0.693	1
Col4a3	0.850249	0.404011	0.143	0.16	1
Uba52	0.869872	0.262893	0.963	0.973	1
Sult1d1	0.880762	0.360895	0.13	0.133	1
Gm26917	0.882267	1.86888	0.59	0.627	1
Rab24	0.882376	0.254142	0.54	0.587	1
Ahnak	0.88269	0.301064	0.863	0.92	1
Igfbp2	0.893302	0.64841	0.143	0.147	1
Krt18	0.943675	0.50116	0.944	0.96	1
Cdkn1a	0.947119	0.37676	0.689	0.76	1
Limch1	0.951733	0.262852	0.658	0.68	1
Pmvk	0.954074	0.345333	0.553	0.613	1
Krt7	0.955784	0.730448	0.801	0.867	1
Gpx3	0.984516	0.381214	0.273	0.293	1
Chil1	0.99912	-0.655494	0.509	0.427	1

## Sheet: Fig 2G, Sup Fig 2C
	pathway	pval	padj	log2err	ES	NES	size	leadingEdge
1	HALLMARK_ADIPOGENESIS	0.0549281	0.144422	0.321776	0.42002	1.26741	198	c("Cd36", "Plin2", "Col4a1", "Uqcrq", "Uqcr10", "Cox8a", "Gpx3", "Cavin1", "Mylk", "Cox7b", "Etfb", "Uqcr11", "Acly", "Cox6a1", "Idh1", "Scp2", "Gpx4", "Atp5o", "Dram2", "Nmt1", "Acaa2", "Rnf11", "Sqor", "Qdpr", "Slc25a1", "Ddt", "Acadl", "Hspb8", "Dhrs7", "Me1", "Fah", "Pgm1", "Mgst3", "Ndufa5", "Scarb1", "Gphn", "Ccng2", "Aifm1", "Rab34", "Ndufs3", "Sdhc", "Ubqln1", "Echs1", "Fabp4", "Atp1b3", …
2	HALLMARK_ALLOGRAFT_REJECTION	0.212058	0.342029	0.135741	0.364694	1.09933	196	c("Rps19", "Rpl39", "Rps9", "Rps3a1", "Ereg", "Flna", "Lif", "Rpl9", "Ccnd2", "Eif5a", "Nme1", "Gzma", "Npm1", "Degs1", "Aars", "Eif3a", "Eif3j2", "Tgfb1", "Il18rap", "H2-DMb1", "Capg", "Gzmb", "Cd79a", "Pf4", "Il4ra", "Ccl11", "Bcl3", "Glmn", "Irf8", "Il1b", "Irf7", "Cdkn2a", "Prf1")
3	HALLMARK_ANDROGEN_RESPONSE	0.267081	0.417314	0.118815	0.399931	1.09647	101	c("Abhd2", "Dbi", "Ccnd1", "Ndrg1", "Aldh1a3", "Ube2i", "Zmiz1", "Myl12a", "Idi1", "Inpp4b", "Stk39", "Insig1", "Adamts1", "Scd2", "Actn1", "Ell2", "Adrm1", "Pias1", "Hmgcs1", "H1f0", "Fads1", "Gsr", "Lifr", "Xrcc6", "Cdk6", "Akap12", "Abcc4", "Selenop", "Spcs3", "Pgm3", "Fkbp5")
4	HALLMARK_ANGIOGENESIS	0.00986788	0.0411162	0.38073	0.672658	1.56728	35	c("Ccnd2", "Vegfa", "Lrpap1", "Slco2a1", "Col3a1", "Ptk2", "Tnfrsf21", "Cxcl5", "Pglyrp1", "Nrp1", "Pf4", "App", "Thbd", "Col5a2")
5	HALLMARK_APICAL_JUNCTION	1.68e-06	2.81e-05	0.643552	0.592055	1.77585	189	c("Itga2", "Cldn4", "Cnn2", "Lamc2", "Msn", "Cldn18", "Crb3", "Arpc2", "Myh9", "Pfn1", "Actb", "Actn4", "Myl12b", "Cap1", "Mapk13", "Vasp", "Bmp1", "Vcl", "Irs1", "Itga9", "Shc1", "Insig1", "Lamb3", "Rhof", "Rras", "Src", "Ptk2", "Adam15", "Adam9", "Nectin2", "Gnai2", "Itgb1", "Cldn5", "Map3k20", "Actn1", "Stx4a", "Map4k2", "Pecam1", "Tgfbi", "Ctnnd1", "Zyx", "Pten", "Mpzl2", "Pcdh1", "Ldlrap1", …
6	HALLMARK_APICAL_SURFACE	0.131846	0.274679	0.173748	0.546562	1.31322	41	c("Mal", "Plaur", "Atp6v0a4", "Adam10", "Hspb1", "App", "Lypd3", "Adipor2")
7	HALLMARK_APOPTOSIS	0.000548792	0.00391995	0.477271	0.540988	1.57313	160	c("Clu", "Lgals3", "Emp1", "Igfbp6", "Timp3", "Ereg", "Krt18", "Ccnd1", "Timp2", "Dnaja1", "Tnfrsf12a", "Ier3", "Ccnd2", "Gpx3", "Cdkn1a", "Bgn", "Bcl2l1", "Dcn", "Btg3", "Bmp2", "Gpx4", "Cav1", "Dap", "Ptk2", "Tspo", "Btg2", "Lmna", "Cd44", "Gpx1", "Satb1", "Rhob", "Hspb1", "Sc5d", "Bcl2l11", "Anxa1", "H1f0", "Bnip3l", "Erbb3", "Gsr", "App", "Atf3")
8	HALLMARK_BILE_ACID_METABOLISM	0.672447	0.747163	0.0623861	-0.336004	-0.899829	101	c("Slc23a2", "Efhc1", "Abca1", "Gclm", "Acsl1", "Sod1", "Hsd17b4", "Rxra", "Bbox1", "Prdx5", "Crot", "Isoc1", "Slc35b2", "Fdxr", "Cyp39a1", "Npc1", "Cyp27a1", "Bcar3", "Pnpla8")
9	HALLMARK_CHOLESTEROL_HOMEOSTASIS	0.00380704	0.023794	0.431708	0.601637	1.58926	74	c("Clu", "Lgals3", "Plaur", "Tnfrsf12a", "S100a11", "Atf5", "Pmvk", "Idi1", "Cd9", "Cyp51", "Scd2", "Fdps", "Mal2", "Cpeb2", "Sc5d", "Acss2", "Hmgcs1", "Ldlr", "Trib3", "Atf3", "Nfil3", "Anxa5", "Ech1", "Stard4", "Fbxo6", "Fads2", "Pnrc1", "Mvd", "Stx5a", "Srebf2")
10	HALLMARK_COAGULATION	0.0793319	0.182755	0.231127	0.440256	1.25302	128	c("Clu", "Sparc", "Itga2", "Timp3", "Ctsh", "Dpp4", "Ang", "Dusp6", "Ctsl", "Fn1", "Bmp1", "Cd9", "Adam9", "Capn2", "Iscu", "S100a13", "Pdgfb", "Anxa1", "Pecam1", "Plau", "Ctse", "Pf4", "Capn5", "Serping1")
11	HALLMARK_COMPLEMENT	0.0336552	0.0934866	0.321776	0.431087	1.29304	189	c("Clu", "Cd36", "Lgals3", "Atox1", "Ctsh", "Timp2", "Plaur", "S100a9", "Dpp4", "Pfn1", "Ang", "Col4a2", "Dusp6", "Dusp5", "Gzma", "Msrb1", "Ctsl", "Usp8", "Dock4", "Fn1", "Pim1", "Fdx1", "Src", "Lap3", "Pik3ca", "Adam9", "Gnai2", "Cxcl3", "S100a13", "Me1", "Dgkg", "Spock2", "Stx4a", "Cpm", "Pdgfb", "Ppp2cb", "Car2", "Cblb", "Prkcd")
12	HALLMARK_DNA_REPAIR	0.477516	0.573662	0.0852885	0.33766	0.978123	148	c("Polr1d", "Bcam", "Polr2e", "Nme1", "Edf1", "Gpx4", "Aprt", "Polr2f", "Rala", "Dut", "Polr2a", "Cox17", "Mpc2", "Gtf2h5", "Dad1", "Pole4", "Vps37b", "Adrm1", "Sdcbp", "Ercc2", "Ccno", "Guk1", "Cstf3", "Zwint", "Xpc", "Taf10", "Stx3", "Tyms", "Eloa", "Gsdme", "Hprt", "Trp53", "Ercc1", "Polr2i", "Eif1b", "Taf13", "Ddb2")
13	HALLMARK_E2F_TARGETS	0.892562	0.922645	0.0523759	0.283431	0.856157	197	c("Cdkn1a", "Nme1", "Stmn1", "Paics", "Tubb5", "Dctpp1", "Dut", "Jpt1", "Smc4", "Ranbp1", "Tfrc", "Mthfd2", "Pole4", "Cbx5", "Tra2b", "Phf5a", "Pan2", "Zw10", "Xrcc6", "Anp32e", "Ak2", "Ing3", "Ran", "Naa38", "Ipo7", "Cdkn2a", "Myc", "Pop7", "Mcm4", "Rad21", "Trp53", "Cdc25b", "Pold2", "Atad2", "Chek2", "Tubg1", "Cks1b", "Pds5b", "Ppm1d", "Shmt1", "Gins4", "Spc24", "Mcm3", "Dnmt1", "Lyar", "Exosc…
14	HALLMARK_EPITHELIAL_MESENCHYMAL_TRANSITION	7.83e-07	2.58e-05	0.659444	0.601844	1.8152	195	c("Sparc", "Areg", "Itga2", "Mgp", "Tpm1", "Igfbp2", "Timp3", "Lamc2", "Col4a1", "Flna", "Plaur", "Tnfrsf12a", "Tpm2", "Col1a2", "Col4a2", "Bgn", "Dcn", "Vegfa", "Mylk", "Gja1", "Ecm1", "Serpinh1", "Pcolce2", "Fn1", "Bmp1", "Igfbp4", "Col1a1", "Col3a1", "Sdc1", "Itgb1", "Cxcl3", "Cd44", "Cxcl5", "Ccn2", "Pthlh", "Tgfb1", "Rhob", "Eln", "Pmp22", "Dst", "Tgfbi", "Cxcl12", "Ppib", "Lamc1", "Sdc4", "…
15	HALLMARK_ESTROGEN_RESPONSE_EARLY	0.2	0.342029	0.140406	0.366653	1.10164	193	c("Areg", "Tff1", "Abhd2", "Krt18", "Ccnd1", "Nbl1", "Klf4", "Sfn", "Myof", "Abca3", "Ptges", "Gja1", "Bag1", "Igfbp4", "Esrp2", "Nrip1", "Fkbp4", "Dynlt3", "Cd44", "Hspb8", "Ugcg", "Mybbp1a", "Nav2", "Mlph", "Bcl2", "Thsd4", "Scarb1", "Cxcl12", "Blvrb", "Lad1", "Slc1a1", "Greb1", "Nxt1", "Tmem164", "Unc119", "Med13l", "Ablim1", "Sh3bp5", "Rhod", "Slc22a5", "Myc", "Tubb2b", "Dlc1", "Fkbp5", "Prss…
16	HALLMARK_ESTROGEN_RESPONSE_LATE	0.294798	0.446663	0.107554	-0.368	-1.06627	191	c("Ltf", "Aldh3b1", "Hspa4l", "Slc26a2", "Dcxr", "Myb", "Slc1a4", "Ckb", "Hmgcs2", "Dnajc1", "Tob1", "Pdcd4", "Sord", "Slc9a3r1", "Scnn1a", "Il6st", "Isg20", "Agr2", "Prkar2b", "Id2", "Arl3", "Ass1", "Fabp5", "Atp2b4", "Plaat3", "Fgfr3", "Fam102a", "Slc24a3", "Acox2", "St6galnac2", "Ptpn6", "Jak2", "Lsr", "Fos", "Tst", "Add3", "Tiam1", "Foxc1", "Klk11", "Chpt1", "Snx10", "Dnajc12")
17	HALLMARK_FATTY_ACID_METABOLISM	0.42735	0.534188	0.0913924	0.344968	1.0015	150	c("Cd36", "S100a10", "Mif", "Inmt", "Ldha", "Alad", "Idh1", "Idi1", "Psme1", "Acaa2", "Hsd17b10", "Acsl5", "Erp29", "Acadl", "Me1", "Acot2", "Ostc", "Ccdc58", "Apex1", "Car2", "Hmgcs1", "Sdhc", "Echs1", "Mgll", "Maoa", "Ptprg", "Hmgcl", "Adh1", "Eci2", "Ech1", "Gcdh", "Serinc1", "Hsdl2", "Slc22a5", "Reep6", "Acadvl", "Fmo1", "Idh3g", "Kmt5a", "Retsat", "Sucla2", "Cpt2", "Adipor2", "Hadhb", "Acot8…
18	HALLMARK_G2M_CHECKPOINT	0.963602	0.963602	0.0454059	-0.277786	-0.807804	193	c("Srsf10", "Nek2", "Odc1", "Hmgb3", "Cul3", "Pttg1", "Cbx1", "Pura", "Chaf1a", "Odf2", "Gspt1", "Mnat1", "Atrx", "Cul1", "Hspa8", "Ss18", "Smarcc1", "Prpf4b", "Tle3", "Hnrnpd", "G3bp1", "Marcks", "Srsf2", "Tfdp1", "Katna1", "Mtf2", "Sap30", "Upf1", "Notch2", "Lmnb1", "Rps6ka5", "Kpna2", "Foxn3", "Ezh2", "Numa1", "Tmpo", "Lbr", "Ythdc1", "Wrn", "Tent4a", "Suv39h1", "Nasp", "Slc38a1", "Top1", "Sql…
19	HALLMARK_GLYCOLYSIS	0.00747675	0.0411162	0.407018	0.470771	1.41207	189	c("Txn1", "Mif", "Pkm", "Arpp19", "Ier3", "Ang", "Dcn", "Fbp2", "Vegfa", "Agrn", "Ldha", "Hk2", "Stmn1", "Ndufv3", "Cited2", "Idh1", "Akr1a1", "Pam", "Eno1", "Pgls", "P4ha1", "Gpc3", "Glrx", "Sdc1", "Pcx", "Hdlbp", "Fkbp4", "Cd44", "Vldlr", "Got1", "Gfpt1", "Me1", "Ppp2cb", "Met", "Tgfbi", "Sdhc", "Gmppa", "Homer1", "Ppia", "P4ha2", "Capn5", "Pgam1")
20	HALLMARK_HEDGEHOG_SIGNALING	0.189583	0.338542	0.144631	0.533751	1.23216	33	c("Myh9", "Vegfa", "Dpysl2", "Vldlr", "Nrp1", "Cdk6", "Nrp2", "Ldb1", "Tle1", "Ets2", "Pml")
21	HALLMARK_HEME_METABOLISM	0.0306926	0.0902723	0.352488	0.433546	1.30203	185	c("Hbb-bt", "Tns1", "Bcam", "Atp6v0a1", "Hdgf", "Alad", "Bsg", "Prdx2", "Pgls", "Pcx", "Btg2", "Alas2", "Igsf3", "Sidt2", "Tfrc", "Fech", "Ell2", "Asns", "Mgst3", "Tspan5", "Picalm", "Car2", "H1f0", "Bnip3l", "Narf", "Blvrb", "Adipor1", "Tcea1", "Sdcbp", "Hagh", "Ctse", "Xpo7", "P4ha2", "Ezh1", "Pdzk1ip1", "Lpin2", "Bpgm", "Daam1", "Mfhas1", "Trak2", "Gclc", "Slc25a37", "Foxj2", "Cir1", "Mark3", …
22	HALLMARK_HYPOXIA	0.00953717	0.0411162	0.38073	0.458745	1.37834	193	c("Plin2", "Ndst1", "Mif", "Plaur", "Ndrg1", "Gapdh", "Ier3", "Myh9", "Cavin1", "Cdkn1a", "Bgn", "Dcn", "Cavin3", "Vegfa", "Ldha", "Hk2", "Cited2", "Pam", "Anxa2", "Cav1", "Eno1", "Mt1", "Pim1", "P4ha1", "Gpc3", "Glrx", "Hdlbp", "Slc25a1", "Vldlr", "Prkca", "Ccn2", "Efna1", "Pgm1", "Gpi1", "Pdgfb", "Bcl2", "Hexa", "Scarb1", "Ccng2", "Tgfbi", "Bnip3l", "Sdc4", "P4ha2", "Ppp1r15a", "Atf3", "Nfil3",…
23	HALLMARK_IL2_STAT5_SIGNALING	0.0169515	0.060541	0.352488	0.445598	1.3432	196	c("Emp1", "Plin2", "Ager", "Cd81", "Ndrg1", "St3gal4", "Lif", "Hopx", "Ccnd2", "Itga6", "Bcl2l1", "Ctsz", "Ahnak", "Hk2", "Csf2", "Ecm1", "Bmp2", "Prnp", "Gpx4", "Rgs16", "Pim1", "P4ha1", "Col6a1", "Lrrc8c", "Phlda1", "Ckap4", "Myo1c", "Cd44", "Mxd1", "Tnfrsf21", "Fah", "Rhob", "Adam19", "Plec", "Myo1e", "Nrp1", "Etv4", "Bcl2", "Mapkapk2", "Car2", "Batf", "Dennd5a", "Uck2", "Serpinb6a", "Capg", "…
24	HALLMARK_IL6_JAK_STAT3_SIGNALING	0.765408	0.831965	0.0577309	-0.325365	-0.844396	84	c("Cd14", "Cxcl2", "Il13ra1", "Ifngr1", "Il6st", "Il18r1", "Cxcl13", "Cxcl1", "Il10rb", "Tlr2", "Csf2ra", "Ptpn2", "Cxcl10", "Stat3", "Fas", "Irf1")
25	HALLMARK_INFLAMMATORY_RESPONSE	0.207294	0.342029	0.131458	-0.384676	-1.12194	196	c("Rgs1", "Cd14", "Tnfrsf9", "Slc11a2", "Scn1b", "Kcnmb2", "Slc7a2", "Ifitm1", "Cd82", "Abca1", "Cd55", "Ccl2", "F3", "Selenos", "Il18r1", "Il1a", "Ccrl2", "Lyn", "Tlr2", "C5ar1", "Inhba", "Nfkbia", "Kcnj2", "Nfkb1", "Slc4a4", "Ly6e", "Icam1", "Klf6", "Gch1", "Nlrp3", "Cxcl10", "Abi1", "Kif1b", "Serpine1", "Irf1", "Cx3cl1", "Rtp4", "Slc31a1", "Adgre1", "Osm", "Cybb", "Best1", "Ccl20", "Tapbp", "A…
26	HALLMARK_INTERFERON_ALPHA_RESPONSE	0.150495	0.289414	0.159647	-0.459273	-1.21047	95	c("Plscr1", "Cd47", "Lgals3bp", "Ifitm1", "B2m", "Ifitm3", "H2-Q7", "Isg20", "Ifi35", "Cnp", "Ccrl2", "Tent5a", "Cd74", "Txnip", "Cmpk2", "Ly6e", "Cxcl10", "Psma3", "Ifitm2", "Nub1", "Irf1", "Parp12", "Rtp4", "Elf1", "Epsti1", "Sp110", "Cmtr1", "Csf1", "C1s1", "Ifi27", "Usp18", "Stat2")
27	HALLMARK_INTERFERON_GAMMA_RESPONSE	0.146718	0.289414	0.159647	-0.397621	-1.15887	197	c("Plscr1", "Lgals3bp", "Cfb", "H2-Aa", "B2m", "Ifitm3", "Pla2g4a", "Ccl2", "H2-Q7", "Isg20", "Sod2", "Sppl2a", "Ifi35", "Cd74", "Txnip", "Btg1", "H2-D1", "Ptpn6", "Jak2", "H2-DMa", "Cmpk2", "Nfkbia", "Ptpn2", "Nfkb1", "Ly6e", "Icam1", "Gch1", "Ncoa3", "Casp4", "Cxcl10", "Ciita", "Stat3", "Psma3", "Ifitm2", "Fas", "Peli1", "Irf1", "Arl4a", "Irf5", "Arid5b", "Parp12", "Rtp4", "Isoc1", "Epsti1", "S…
28	HALLMARK_KRAS_SIGNALING_DN	0.0113512	0.0436583	0.38073	-0.498541	-1.43006	168	c("Tff2", "Scgb1a1", "Slc16a7", "Lfng", "Arhgdig", "Cldn8", "Ryr2", "Fgfr3", "Gprc5c", "Tnni3", "Skil", "Mast3", "Htr1b", "Prodh", "P2rx6", "Gp2", "Itih3", "Camk1d", "Slc6a14", "Rgs11", "Magix", "Bmpr1b")
29	HALLMARK_KRAS_SIGNALING_UP	0.0804124	0.182755	0.227987	0.400799	1.20884	195	c("Itga2", "Emp1", "Ereg", "Plaur", "Klf4", "Lif", "Ano1", "Aldh1a3", "Ccnd2", "Spry2", "Dusp6", "Hbegf", "Csf2", "Bmp2", "Ccser2", "Rgs16", "Glrx", "Ptgs2", "Gng11", "Rbp4", "Cbl", "Satb1", "Zfp277", "Serpina3n", "Nrp1", "Etv5", "Etv4", "Wnt7a", "Pecam1", "Car2", "Gadd45g", "Plau", "Cdadc1", "Tspan7", "Ace", "Ppp1r15a", "Hsd11b1", "Mpzl2", "Btc", "Psmb8", "Bpgm", "Fbxo4", "Sparcl1", "Traf1", "To…
30	HALLMARK_MITOTIC_SPINDLE	0.648184	0.736572	0.0637845	-0.316946	-0.926518	198	c("Net1", "Arhgap5", "Ezr", "Mid1", "Nin", "Kifap3", "Nek2", "Gsn", "Pcm1", "Pcnt", "Sptan1", "Smc3", "Fgd4", "Tlk1", "Cep131", "Sorbs2", "Sass6", "Katnb1", "Kif3b", "Clip1", "Rock1", "Tiam1", "Pdlim5", "Bcr", "Cntrl", "Taok2", "Arhgef2", "Abi1", "Ywhae", "Cep57", "Sun2", "Kif1b", "Marcks", "Arl8a", "Myo9b", "Katna1", "Lats1", "Rabgap1", "Dync1h1")
31	HALLMARK_MTORC1_SIGNALING	0.0084341	0.0411162	0.38073	0.458313	1.38153	196	c("Gapdh", "Nupr1", "Cdkn1a", "Ldha", "Acly", "Eif2s2", "Hk2", "Arpc5l", "Serpinh1", "Idh1", "Idi1", "Eno1", "Nmt1", "P4ha1", "Insig1", "Phgdh", "Cd9", "Glrx", "Tuba4a", "Btg2", "Ppa1", "Cyb5b", "Acaca", "Qdpr", "Cyp51", "Hspd1", "Scd2", "Vldlr", "Got1", "Atp5g1", "Me1", "Tfrc", "Edem1", "Mthfd2", "Pgm1", "Actr2", "Psmd14", "Serp1", "Gpi1", "Asns", "Pdap1", "Sc5d", "Psme3", "Pno1", "Prdx1", "Hmgc…
32	HALLMARK_MYC_TARGETS_V1	8.7e-06	0.000108796	0.593325	0.573798	1.73241	200	c("Rplp0", "Rpl6", "Rps10", "Rpl34", "Rps2", "Rps5", "Rpl18", "Eef1b2", "Rpl14", "Rpl22", "Rack1", "Rps6", "Rps3", "Pabpc1", "Hdgf", "Nme1", "Ldha", "Eif2s2", "Npm1", "Tcp1", "Snrpg", "Eif4h", "Set", "Hnrnpa1", "Exosc7", "Prps2", "Ddx21", "Psma2", "Rsl1d1", "Dut", "Eif3b", "Hdac2", "Tardbp", "Hspd1", "Eif3j2", "Ranbp1", "Psmd14", "Srm", "Pwp1", "Apex1", "Txnl4a", "Snrpb2", "Phb", "Hspe1", "Psmb3"…
33	HALLMARK_MYC_TARGETS_V2	0.0577689	0.144422	0.266351	0.548661	1.39099	58	c("Npm1", "Hk2", "Dctpp1", "Hspd1", "Mybbp1a", "Pes1", "Srm", "Las1l", "Phb", "Hspe1", "Nip7", "Pprc1", "Myc", "Mcm4", "Mrto4", "Ppan", "Nop16", "Gnl3", "Dusp2", "Mphosph10", "Ipo4", "Utp20", "Pus1", "Rabepk", "Cbx3", "Bysl", "Pa2g4", "Tfb2m", "Grwd1", "Plk4")
34	HALLMARK_MYOGENESIS	0.000341373	0.00284477	0.498493	0.524119	1.57475	192	c("Clu", "Sparc", "Cd36", "Tpm2", "Igfbp7", "Myh9", "Gpx3", "Cdkn1a", "Col4a2", "Mylk", "Cryab", "Agrn", "Hbegf", "Bag1", "Prnp", "Sod3", "Ephb3", "Col1a1", "Col3a1", "Myh7", "Pcx", "Myo1c", "Itgb1", "Bdkrb2", "Scd2", "Fdps", "Hspb8", "Tgfb1", "Cnn3", "Nav2", "Erbb3", "Pfkm", "Hspb2", "App", "Atp6ap1", "Chrnb1", "Itga7", "Ablim1", "Cox6a2", "Ptgis", "Fxyd1", "Gaa", "Eif4a2", "Kifc3", "Sphk1", "Hd…
35	HALLMARK_NOTCH_SIGNALING	0.870056	0.922645	0.0492918	-0.327704	-0.73981	31	c("Lfng", "Jag1", "Cul1", "Maml2", "Wnt5a", "Dtx1", "Sap30", "Notch2")
36	HALLMARK_OXIDATIVE_PHOSPHORYLATION	1.03e-06	2.58e-05	0.643552	0.610435	1.84393	197	c("Atp5e", "Atp5l", "Ndufa7", "Uqcrq", "Uqcr10", "Cox8a", "Cycs", "Atp5c1", "Cox7c", "Ndufs6", "Atp5d", "Cox7b", "Ndufa2", "Ndufa4", "Atp6v1g1", "Cox7a2", "Etfb", "Ndufb8", "Uqcr11", "Ldha", "Mrpl34", "Atp5h", "Ndufs2", "Atp5j2", "Cox6b1", "Ndufa3", "Cox6a1", "Ndufa8", "Timm8b", "Idh1", "Cox7a2l", "Gpx4", "Atp5o", "Ndufb2", "Uqcrh", "Cox5b", "Polr2f", "Acaa2", "Atp5j", "Fdx1", "Uqcrb", "Hsd17b10"…
37	HALLMARK_P53_PATHWAY	0.0301378	0.0902723	0.352488	0.431868	1.30022	194	c("Rps12", "Rpl36", "S100a10", "Rpl18", "Rack1", "Cd81", "Rps27l", "Klf4", "Ndrg1", "Sfn", "Lif", "Nupr1", "Ier3", "Ccnd2", "Cdkn1a", "Epha2", "Procr", "Hbegf", "Vamp8", "Bmp2", "Tcn2", "Rgs16", "Hdac3", "Dram1", "Cebpa", "Traf4", "Sdc1", "Ei24", "Bak1", "Btg2", "Tax1bp3", "Rap2b", "Iscu", "Wwp1", "Mxd1", "Tgfb1", "Pitpnc1", "Dgka", "Rchy1", "Prkab1", "Ccng1", "Irak1", "App", "Ppp1r15a", "Trib3",…
38	HALLMARK_PANCREAS_BETA_CELLS	0.481876	0.573662	0.0845557	0.442114	0.981359	27	c("Dpp4", "Foxa2", "Srp14", "Srp9")
39	HALLMARK_PEROXISOME	0.374257	0.503337	0.0946646	-0.389926	-1.03057	98	c("Scgb1a1", "Slc23a2", "Acox1", "Slc25a17", "Acsl1", "Sod2", "Sod1", "Hsd17b4", "Msh2", "Abcc5", "Smarcc1", "Vps4b", "Dhrs3", "Prdx5", "Ywhah", "Siah1a", "Isoc1", "Slc35b2")
40	HALLMARK_PI3K_AKT_MTOR_SIGNALING	0.382536	0.503337	0.0962406	0.375955	1.03421	104	c("Sfn", "Pfn1", "Cdkn1a", "Cfl1", "Arhgdia", "Akt1s1", "Arpc3", "Acaca", "Prkar2a", "Actr2", "Tnfrsf1a", "Mapk1", "Ppp1ca", "Pten", "Atf1", "Trib3", "Dusp3", "Grk2", "Raf1", "Mapk8", "Csnk2b", "Calr", "Tbk1", "Cdk2", "Actr3", "Plcg1", "Mknk2")
41	HALLMARK_PROTEIN_SECRETION	0.322645	0.460922	0.104344	0.388493	1.06459	96	c("Tspan8", "Krt18", "Sgms1", "Pam", "Adam10", "Cav2", "Rab2a", "Ap2s1", "Vamp4", "Stx12", "Bet1", "Dst", "Mapk1", "Stam", "Ocrl", "Napa", "Rab5a", "Snx2", "Zw10", "Anp32e", "Golga4", "Ica1", "Rab9", "Clta", "Ap3b1")
42	HALLMARK_REACTIVE_OXYGEN_SPECIES_PATHWAY	0.114519	0.248955	0.188204	0.528691	1.2927	49	c("Txn1", "Atox1", "Gpx3", "Prdx2", "Ndufs2", "Prnp", "Gpx4", "Pdlim1", "Glrx", "Ndufb4", "Ndufa6", "Prdx1", "Ercc2", "Gsr", "Oxsr1", "Hmox2", "Hhex")
43	HALLMARK_SPERMATOGENESIS	2.68e-05	0.000267864	0.57561	-0.678671	-1.83698	110	c("Hspa4l", "Mlf1", "Hspa2", "Ift88", "Strbp", "Pebp1", "Nek2", "Spata6", "Map7", "Tekt2", "Pacrg", "Lpin1", "Nphp1", "Zc3h14", "Vdac3", "Mllt10", "Tnni3", "Tcp11", "Csnk2a2", "Braf", "Alox15", "Nf2", "Arl4a", "Gmcl1", "Ip6k1", "Chfr")
44	HALLMARK_TGF_BETA_SIGNALING	0.904192	0.922645	0.0501934	-0.307086	-0.748766	54	c("Thbs1", "Cdkn1c", "Junb", "Id1", "Id2", "Skil", "Ube2d3", "Hdac1", "Serpine1", "Bmpr2", "Arid4b", "Rab31", "Cdh1")
45	HALLMARK_TNFA_SIGNALING_VIA_NFKB	0.363257	0.503337	0.0995791	0.338096	1.02021	198	c("Areg", "Ccnd1", "Plaur", "Klf4", "Lif", "Ier3", "Cdkn1a", "Vegfa", "Btg3", "Dusp5", "Hbegf", "Csf2", "Bmp2", "Trip10", "Klf2", "Snn", "Lamb3", "Dram1", "Phlda1", "Btg2", "Ptgs2", "Cxcl3", "Cd44", "Edn1", "Mxd1", "Fosl1", "Cxcl5", "Efna1", "Rhob", "Eif1", "Phlda2", "Dennd5a", "Atp2b1", "Sdc4", "Plau", "Ldlr", "Nampt", "Tnfaip6", "Ppp1r15a", "Atf3", "Nfil3", "Klf9", "Traf1", "Bcl3", "Tnfsf9", "N…
46	HALLMARK_UNFOLDED_PROTEIN_RESPONSE	0.162105	0.300195	0.158514	0.421088	1.17149	110	c("Rps14", "Eef2", "Eif4ebp1", "Vegfa", "Npm1", "Shc1", "Wipi1", "Lsm1", "Edem1", "Mthfd2", "Serp1", "Asns", "Iars", "Paip1", "Atf3", "Atp6v0d1", "Cnot2", "Banf1", "Dkc1", "Cebpg", "Eif2ak3", "Exosc4", "Xpot", "Psat1", "Lsm4", "Eif4a2", "Imp3", "Spcs3", "Nabp1", "Khsrp", "Eif4a1", "Calr", "Arfgap1", "Cnot6", "Hspa9", "Exosc1", "Hyou1")
47	HALLMARK_UV_RESPONSE_DN	0.397059	0.50905	0.0870516	-0.364226	-1.02408	143	c("Map1b", "Igfbp5", "Spop", "Syne1", "Igf1r", "Dbp", "Togaram1", "Nipbl", "F3", "Id1", "Prkar2b", "Runx1", "Scaf8", "Atp2b4", "Nr1d2", "Erbb2", "Atrx", "Dyrk1a", "Rxra", "Cdon", "Add3", "Plcb4", "Nfkb1", "Pdlim5", "Sdc2", "Dab2", "Serpine1", "Abcc1", "Prdm2")
48	HALLMARK_UV_RESPONSE_UP	0.313433	0.460922	0.110122	0.359945	1.04721	152	c("Igfbp2", "Dnaja1", "Gpx3", "Bsg", "Btg3", "Ctsl", "Selenow", "Bmp2", "Rab27a", "Ddx21", "Tuba4a", "Bak1", "Btg2", "Cltb", "Cyb5b", "Fkbp4", "Stard3", "Ap2s1", "Cdc34", "Tfrc", "Rhob", "Asns", "Pdap1", "Bcl2l11", "Cyb5r1", "Prkaca", "Car2", "Prkcd", "Hspa13", "Grina", "Atf3", "Maoa", "Ago2", "Cdkn2b", "Cebpg", "Tgfbrap1", "Furin", "Dgat1", "Ppp1r2", "Spr", "Fmo1", "Sigmar1", "Casp3", "Eif2s3x")
49	HALLMARK_WNT_BETA_CATENIN_SIGNALING	0.501014	0.582575	0.0797706	0.394921	0.948874	41	c("Ccnd2", "Nkd1", "Hdac2", "Maml1", "Myc", "Hdac5", "Trp53", "Psen2", "Axin1", "Fzd8", "Gnai1", "Notch4", "Lef1", "Adam17", "Ncstn")
50	HALLMARK_XENOBIOTIC_METABOLISM	0.0218416	0.0728052	0.352488	-0.46783	-1.35043	184	c("Itih4", "Cyp2s1", "Apoe", "Pgrmc1", "Ces1d", "Alas1", "Dcxr", "Por", "Ptges3", "Slc6a6", "Entpd5", "Cfb", "Hes6", "Cyb5a", "Acox1", "Ephx1", "Bphl", "Tmem176b", "Pdk4", "Id2", "Aldh2", "Cyfip2", "Gsto1", "Acox2", "Smox", "Fmo3", "Gabarapl1", "Aco2", "Pdlim5", "Acp1", "Abhd6", "Gch1", "Adh5")

## Sheet: Fig 3B
Control	ON	1wk OFF	4wk OFF		Table Analyzed	SMA/PDGFR						Number of families	1
1.81	6.99	2.58	1.07		Data sets analyzed	A-D						Number of comparisons per family	6
0.76	15.47	0.63	2.28									Alpha	0.05
0.97	23.97	5.1	1.25		ANOVA summary
1.67	35.6				F	4.748						Tukey's multiple comparisons test	Mean Diff.	95.00% CI of diff.	Below threshold?	Summary	Adjusted P Value
	11.88				P value	0.019						Control vs. ON	-18.87	-37.06 to -0.6824	Yes	*	0.0411	A-B
	42.6				P value summary	*						Control vs. 1wk OFF	-1.468	-23.63 to 20.70	No	ns	0.9973	A-C
	4.71				Significant diff. among means (P < 0.05)?	Yes						Control vs. 4wk OFF	-0.2308	-22.40 to 21.93	No	ns	>0.9999	A-D
					R squared	0.5228						ON vs. 1wk OFF	17.4	-2.622 to 37.43	No	ns	0.0978	B-C
												ON vs. 4wk OFF	18.64	-1.385 to 38.67	No	ns	0.0716	B-D
					Brown-Forsythe test							1wk OFF vs. 4wk OFF	1.237	-22.46 to 24.93	No	ns	0.9987	C-D
					F (DFn, DFd)	3.679 (3, 13)
					P value	0.0407						Test details	Mean 1	Mean 2	Mean Diff.	SE of diff.	n1	n2	q	DF
					P value summary	*						Control vs. ON	1.303	20.17	-18.87	6.197	4	7	4.307	13
					Are SDs significantly different (P < 0.05)?	Yes						Control vs. 1wk OFF	1.303	2.77	-1.468	7.552	4	3	0.2748	13
												Control vs. 4wk OFF	1.303	1.533	-0.2308	7.552	4	3	0.04323	13
					Bartlett's test							ON vs. 1wk OFF	20.17	2.77	17.4	6.823	7	3	3.607	13
					Bartlett's statistic (corrected)							ON vs. 4wk OFF	20.17	1.533	18.64	6.823	7	3	3.864	13
					P value							1wk OFF vs. 4wk OFF	2.77	1.533	1.237	8.073	3	3	0.2166	13
					P value summary
					Are SDs significantly different (P < 0.05)?							Compact letter display
												ON	A
					ANOVA table	SS	DF	MS	F (DFn, DFd)	P value		1wk OFF	A B
					Treatment (between columns)	1392	3	464.1	F (3, 13) = 4.748	P=0.0190		4wk OFF	A B
					Residual (within columns)	1271	13	97.76				Control	B
					Total	2663	16
					Data summary
					Number of treatments (columns)	4
					Number of values (total)	17

[truncated: 29 more sheets: Fig 3C, Fig 3E,F, Sup Fig 3C, Fig 4B, Fig 4E, Fig 4G, Sup Fig 4B, Sup Fig 4C, Fig 5E, Fig 5F, Fig 5G, Fig 5I, Fig 5L, Sup Fig 5A, Sup Fig 5B, Sup Fig 5C, Sup Fig 5H, Fig 6C, Fig 6D, Fig 6F …]
